# Supplementary material for: VR Realism Scale—Revalidation of contemporary VR headsets on a Polish sample
Source: PLoS One. 2021 Dec 21;16(12):e0261507. doi: 10.1371/journal.pone.0261507 (PMC8691612; doi:10.1371/journal.pone.0261507)
Supplement: S1 Dataset — (XLSX) [file pone.0261507.s003.xlsx]

## Sheet: CFA+item_analysis_invariance
No	study	Age	real1	real2	real3	real4	real5	real6	real7	real8	real9	real10	real11	real12	real13	real14	scene_realism	audience_behavior	audience_appearance	sound_realism	combined_scale	dataset
1	D	22	-1	0	1	-1	1	-1	-1	-1	-1	1	1	1	1	-1	0	-1	1	-1	-0.0714286	1
2	D	20	1	1	1	-1	1	1	-1	0	0	1	2	1	1	2	0.6	0	1.25	2	0.714286	1
3	D	22	-1	-2	0	1	1	-2	-2	-2	0	-2	-2	-2	-2	0	-0.2	-1.5	-2	0	-1.07143	1
4	D	21	0	0	0	-1	1	1	0	0	0	0	0	0	0	-1	0	0.25	0	-1	0	1
5	D	22	1	1	2	1	2	1	1	0	0	1	1	1	0	0	1.4	0.5	0.75	0	0.857143	1
6	D	20	1	0	2	-1	-1	0	-1	0	-1	1	0	1	1	0	0.2	-0.5	0.75	0	0.142857	1
7	D	23	0	1	2	1	0	0	0	1	0	1	2	2	2	-1	0.8	0.25	1.75	-1	0.785714	1
8	D	20	1	0	1	-2	-2	-1	-2	-2	-1	1	1	0	0	0	-0.4	-1.5	0.5	0	-0.428571	1
9	D	20	0	-1	-1	-2	-1	0	1	1	-1	0	1	1	0	-2	-1	0.25	0.5	-2	-0.285714	1
10	D	21	0	1	2	1	1	0	1	1	1	0	2	2	1	-1	1	0.75	1.25	-1	0.857143	1
11	D	20	2	0	1	-1	-1	-1	0	0	-1	1	2	2	1	-1	0.2	-0.5	1.5	-1	0.285714	1
12	D	21	0	1	1	-1	1	1	0	1	0	1	0	1	1	-1	0.4	0.5	0.75	-1	0.428571	1
13	D	22	0	1	1	1	1	-1	0	0	1	1	1	1	1	0	0.8	0	1	0	0.571429	1
14	D	20	-1	-1	0	-1	0	1	0	0	0	1	0	-1	-1	-1	-0.6	0.25	-0.25	-1	-0.285714	1
15	D	21	0	-1	0	-1	1	1	0	0	0	2	0	1	2	0	-0.2	0.25	1.25	0	0.357143	1
16	D	21	0	0	1	1	1	-1	0	-1	-1	1	1	0	1	0	0.6	-0.75	0.75	0	0.214286	1
17	D	21	0	-1	1	0	1	1	0	-1	-1	1	0	-1	0	-1	0.2	-0.25	0	-1	-0.0714286	1
18	D	19	0	1	1	0	1	0	0	0	1	1	1	0	1	1	0.6	0.25	0.75	1	0.571429	1
19	D	24	-1	-1	-1	-2	-1	-2	-1	-1	-1	-1	-2	-1	-1	0	-1.2	-1.25	-1.25	0	-1.14286	1
20	D	21	0	1	1	0	1	0	1	0	-1	2	2	1	1	-1	0.6	0	1.5	-1	0.571429	1
21	D	24	1	0	2	0	0	0	0	1	0	1	2	1	0	0	0.6	0.25	1	0	0.571429	1
22	D	23	0	-1	0	-1	-1	-1	-1	-1	-1	1	-1	-1	0	-2	-0.6	-1	-0.25	-2	-0.714286	1
23	D	22	-1	-1	1	-1	1	1	0	-1	-1	0	0	0	0	-2	-0.2	-0.25	0	-2	-0.285714	1
24	D	22	0	-1	1	0	0	1	2	1	-1	0	2	1	1	-1	0	0.75	1	-1	0.428571	1
25	D	19	0	0	0	1	1	1	0	0	0	1	1	0	1	0	0.4	0.25	0.75	0	0.428571	1
26	D	24	0	0	1	-2	0	-1	0	0	0	1	2	1	0	0	-0.2	-0.25	1	0	0.142857	1
27	D	27	0	0	1	0	-1	1	1	1	0	1	1	1	2	-1	0	0.75	1.25	-1	0.5	1
28	D	21	2	2	2	2	2	2	2	2	2	2	2	2	2	0	2	2	2	0	1.85714	1
29	D	23	0	1	2	0	0	1	1	1	0	1	2	1	1	1	0.6	0.75	1.25	1	0.857143	1
30	D	21	-2	-2	1	-1	0	0	-1	0	-1	2	2	2	2	-1	-0.8	-0.5	2	-1	0.0714286	1
31	D	24	0	1	1	1	1	1	1	1	0	2	0	1	2	0	0.8	0.75	1.25	0	0.857143	1
32	D	19	0	1	1	-1	0	1	-1	0	-2	-1	1	0	1	-1	0.2	-0.5	0.25	-1	-0.0714286	1
33	D	20	0	0	0	0	-1	-1	-1	0	0	-1	-1	0	-1	0	-0.2	-0.5	-0.75	0	-0.428571	1
34	D	21	0	1	2	1	1	1	0	1	1	0	-1	0	0	2	1	0.75	-0.25	2	0.642857	1
35	D	21	0	0	1	0	1	-1	-1	-2	-2	-1	-1	-1	-1	-1	0.4	-1.5	-1	-1	-0.642857	1
36	D	19	0	1	1	1	1	1	0	1	0	0	1	0	0	-1	0.8	0.5	0.25	-1	0.428571	1
37	D	22	0	1	1	2	2	2	1	1	1	1	2	1	2	0	1.2	1.25	1.5	0	1.21429	1
38	D	23	1	1	2	1	1	2	0	0	0	0	1	1	1	-2	1.2	0.5	0.75	-2	0.642857	1
39	D	19	0	-1	1	-1	1	0	0	0	0	1	1	0	0	0	0	0	0.5	0	0.142857	1
40	D	19	0	1	1	1	2	0	1	2	2	1	2	2	1	-1	1	1.25	1.5	-1	1.07143	1
41	D	22	-2	0	1	0	0	0	0	0	0	1	1	0	1	-1	-0.2	0	0.75	-1	0.0714286	1
42	D	20	0	0	1	-2	2	-1	-2	-2	0	-1	0	-1	-1	-1	0.2	-1.25	-0.75	-1	-0.571429	1
43	D	20	0	1	1	1	1	1	0	0	1	1	1	1	1	-1	0.8	0.5	1	-1	0.642857	1
44	D	23	1	1	1	0	0	1	1	0	0	1	1	1	1	1	0.6	0.5	1	1	0.714286	1
45	D	21	0	-1	0	-1	1	1	0	0	0	1	1	-1	0	0	-0.2	0.25	0.25	0	0.0714286	1
46	D	22	0	-1	2	0	1	1	-1	-1	-1	2	1	1	1	0	0.4	-0.5	1.25	0	0.357143	1
47	D	24	-1	0	1	1	1	1	0	0	0	-1	0	1	0	-1	0.4	0.25	0	-1	0.142857	1
48	D	21	-1	-1	2	-1	-1	0	-1	-2	-1	-1	1	-1	-1	-1	-0.4	-1	-0.5	-1	-0.642857	1
49	D	19	0	1	1	1	0	1	1	1	1	1	1	1	1	-1	0.6	1	1	-1	0.714286	1
50	D	20	0	0	1	-1	1	1	-1	-2	-1	1	1	0	1	-1	0.2	-0.75	0.75	-1	0	1
51	D	19	-1	-1	1	-1	1	1	1	0	0	1	1	-1	0	-1	-0.2	0.5	0.25	-1	0.0714286	1
52	D	21	-1	-1	1	0	0	0	0	0	-1	1	1	0	0	-1	-0.2	-0.25	0.5	-1	-0.0714286	1
53	D	20	0	1	1	0	1	1	-1	0	-1	0	0	-1	0	-1	0.6	-0.25	-0.25	-1	0	1
54	D	23	1	0	1	1	0	-1	-1	0	-1	1	1	0	1	-2	0.6	-0.75	0.75	-2	0.0714286	1
55	D	23	-2	0	1	-2	-2	-1	-2	-2	-2	2	2	0	2	0	-1	-1.75	1.5	0	-0.428571	1
56	D	22	0	1	2	0	1	1	0	-1	0	-1	2	0	1	-2	0.8	0	0.5	-2	0.285714	1
57	D	22	0	-2	-1	-1	1	1	-1	-2	-2	0	2	-1	0	0	-0.6	-1	0.25	0	-0.428571	1
58	D	20	-1	0	1	1	2	-1	-2	-2	-2	2	2	1	2	-1	0.6	-1.75	1.75	-1	0.142857	1
59	D	22	0	-1	0	1	1	0	1	0	1	1	2	2	2	0	0.2	0.5	1.75	0	0.714286	1
60	D	22	0	1	1	0	-1	-1	0	0	-1	1	1	1	0	0	0.2	-0.5	0.75	0	0.142857	1
61	D	21	2	0	2	0	1	0	1	1	1	1	-1	1	1	0	1	0.75	0.5	0	0.714286	1
62	D	20	0	-1	-1	-1	-1	0	1	-1	0	1	0	-1	0	0	-0.8	0	0	0	-0.285714	1
63	D	21	0	0	1	0	2	1	1	1	-1	-1	2	2	1	-2	0.6	0.5	1	-2	0.5	1
64	D	22	0	0	1	-1	1	1	1	-2	-1	1	1	1	1	-1	0.2	-0.25	1	-1	0.214286	1
65	D	20	0	-1	1	-1	0	0	-1	-1	-1	0	0	-1	0	0	-0.2	-0.75	-0.25	0	-0.357143	1
66	D	23	0	1	1	1	1	0	-1	-1	-2	1	1	1	0	0	0.8	-1	0.75	0	0.214286	1
67	D	20	0	0	1	0	0	1	1	1	1	1	2	1	2	0	0.2	1	1.5	0	0.785714	1
68	D	19	0	0	1	1	2	2	0	0	1	1	2	2	2	0	0.8	0.75	1.75	0	1	1
69	D	23	0	1	0	1	-1	1	1	1	1	1	1	0	1	-1	0.2	1	0.75	-1	0.5	1
70	D	21	-1	-1	-2	-1	-2	-2	-2	-1	0	-2	-2	-2	-2	0	-1.4	-1.25	-2	0	-1.42857	1
71	D	21	0	2	2	2	2	2	2	2	2	2	2	2	2	0	1.6	2	2	0	1.71429	1
72	D	20	0	-1	1	-1	-1	-1	-1	-2	-2	-1	0	-2	0	1	-0.4	-1.5	-0.75	1	-0.714286	1
73	D	20	0	0	2	0	1	1	0	1	0	1	-1	1	1	-1	0.6	0.5	0.5	-1	0.428571	1
74	D	24	1	1	2	2	2	2	2	2	2	2	2	2	2	-2	1.6	2	2	-2	1.57143	1
75	D	22	-2	-1	2	-2	1	1	0	0	-1	-2	-1	0	-1	0	-0.4	0	-1	0	-0.428571	1
76	D	22	0	-1	0	-1	0	0	0	0	0	0	1	1	0	-2	-0.4	0	0.5	-2	-0.142857	1
77	D	23	-1	-1	1	-2	0	-1	0	-1	-1	1	1	1	1	-1	-0.6	-0.75	1	-1	-0.214286	1
78	D	21	0	1	2	1	2	1	1	1	1	2	2	2	2	0	1.2	1	2	0	1.28571	1
79	D	23	-1	-1	2	-1	0	0	0	0	-1	1	2	-2	1	0	-0.2	-0.25	0.5	0	0	1
80	D	20	2	2	2	1	2	2	1	1	1	2	2	2	2	-1	1.8	1.25	2	-1	1.5	1
81	D	21	1	1	1	1	1	0	0	0	1	1	2	0	1	0	1	0.25	1	0	0.714286	1
82	D	22	-1	0	1	-1	0	0	-1	-1	-1	1	1	0	1	2	-0.2	-0.75	0.75	2	0.0714286	1
83	D	22	0	1	1	1	1	1	0	-1	0	1	1	1	1	0	0.8	0	1	0	0.571429	1
84	D	22	-2	-2	1	-1	-1	1	-2	0	-2	-1	0	0	-1	-2	-1	-0.75	-0.5	-2	-0.857143	1
85	D	19	0	0	1	1	1	1	0	0	0	1	1	1	1	0	0.6	0.25	1	0	0.571429	1
86	D	21	0	0	2	1	1	2	2	2	0	1	1	1	1	0	0.8	1.5	1	0	1	1
87	D	23	0	0	2	1	0	0	1	-1	1	1	1	2	1	-1	0.6	0.25	1.25	-1	0.571429	1
88	D	22	-2	-2	0	-1	1	-1	0	0	0	-1	-1	-1	-1	-2	-0.8	-0.25	-1	-2	-0.785714	1
89	D	23	0	0	2	-1	0	0	0	-1	-1	1	1	1	-1	-2	0.2	-0.5	0.5	-2	-0.0714286	1
90	D	20	-1	-2	1	-2	-2	-2	-2	-2	-2	1	1	1	1	-2	-1.2	-2	1	-2	-0.857143	1
91	D	23	-2	-2	-1	-2	-2	-1	-1	-1	-1	-2	-2	-1	-2	-1	-1.8	-1	-1.75	-1	-1.5	1
92	D	40	0	1	2	1	1	1	1	2	1	1	1	1	1	-1	1	1.25	1	-1	0.928571	1
93	D	23	0	1	1	1	1	1	0	0	-1	1	2	1	1	0	0.8	0	1.25	0	0.642857	1
94	D	36	0	-1	1	-1	0	-1	-1	0	-1	0	-1	0	-1	1	-0.2	-0.75	-0.5	1	-0.357143	1
95	D	35	1	1	0	1	1	1	0	0	0	1	1	1	1	-1	0.8	0.25	1	-1	0.571429	1
96	D	39	-2	-2	1	-2	0	-1	-1	-1	-1	1	0	0	0	0	-1	-1	0.25	0	-0.571429	1
97	D	42	0	0	1	1	1	1	0	0	-2	1	1	0	1	0	0.6	-0.25	0.75	0	0.357143	1
98	D	33	0	0	1	-1	0	1	0	-1	1	0	1	-1	1	0	0	0.25	0.25	0	0.142857	1
99	D	38	-1	0	0	-2	1	-2	-2	-1	-1	1	1	0	0	-2	-0.4	-1.5	0.5	-2	-0.571429	1
100	D	27	0	0	1	-1	1	0	-1	0	-1	1	1	-1	0	0	0.2	-0.5	0.25	0	0	1
101	D	35	0	0	0	-1	1	1	1	1	1	1	1	1	1	-1	0	1	1	-1	0.5	1
102	D	23	-1	-1	1	0	1	1	0	-1	-1	1	1	1	1	-1	0	-0.25	1	-1	0.142857	1
103	D	30	-2	-2	-2	-2	-2	-2	-2	-2	-2	0	1	-2	0	-2	-2	-2	-0.25	-2	-1.5	1
104	D	40	-1	0	1	-1	-1	0	-2	-2	-1	1	0	-2	-1	-1	-0.4	-1.25	-0.5	-1	-0.714286	1
105	D	28	-1	-1	0	0	0	0	-2	-2	-1	2	1	-1	2	-1	-0.4	-1.25	1	-1	-0.285714	1
106	D	31	0	1	2	1	1	0	0	0	-1	2	1	0	0	-1	1	-0.25	0.75	-1	0.428571	1
107	D	33	0	1	1	1	1	1	-1	0	-1	0	1	0	0	-1	0.8	-0.25	0.25	-1	0.214286	1
108	D	32	0	1	1	1	1	0	0	0	0	-1	1	-1	0	-2	0.8	0	-0.25	-2	0.0714286	1
109	D	33	1	1	2	2	2	1	2	2	1	0	2	2	2	0	1.6	1.5	1.5	0	1.42857	1
110	D	35	1	0	1	1	1	0	1	0	0	0	1	1	0	-1	0.8	0.25	0.5	-1	0.428571	1
111	D	35	0	-1	0	0	1	1	-1	-1	-1	0	2	0	-1	1	0	-0.5	0.25	1	0	1
112	D	35	0	1	1	1	1	2	2	2	2	2	2	2	2	0	0.8	2	2	0	1.42857	1
113	D	40	0	0	1	0	0	0	0	0	0	0	1	1	1	0	0.2	0	0.75	0	0.285714	1
114	D	31	1	1	1	1	1	1	0	-1	1	-1	0	1	1	0	1	0.25	0.25	0	0.5	1
115	D	37	1	-1	1	1	1	1	1	1	0	1	2	2	2	0	0.6	0.75	1.75	0	0.928571	1
116	D	25	0	1	1	1	1	1	0	-1	0	1	1	1	1	1	0.8	0	1	1	0.642857	1
117	D	27	-1	-1	-1	1	2	-1	1	-2	1	1	1	-1	-1	-2	0	-0.25	0	-2	-0.214286	1
118	D	25	0	-1	0	-1	-1	0	-2	-1	0	1	1	-1	0	-1	-0.6	-0.75	0.25	-1	-0.428571	1
119	D	26	-2	0	1	0	0	-1	-1	-1	-1	-1	-2	-2	-1	0	-0.2	-1	-1.5	0	-0.785714	1
120	D	37	-2	-2	-2	0	-1	-1	-1	-2	-1	-2	-2	-2	0	0	-1.4	-1.25	-1.5	0	-1.28571	1
121	D	22	1	0	2	1	1	1	0	0	0	1	2	0	1	0	1	0.25	1	0	0.714286	1
122	F	23	1	1	2	2	2	0	-1	0	0	1	2	0	1	-1	1.6	-0.25	1	-1	0.714286	1
123	F	18	1	-2	1	-2	-1	1	2	1	0	2	-1	0	2	-2	-0.6	1	0.75	-2	0.142857	1
124	F	19	1	0	2	1	1	1	1	0	2	1	2	0	2	-1	1	1	1.25	-1	0.928571	1
125	F	19	1	1	0	-1	1	1	1	2	1	0	2	2	1	0	0.4	1.25	1.25	0	0.857143	1
126	F	21	1	0	1	2	2	1	1	1	0	1	2	1	2	0	1.2	0.75	1.5	0	1.07143	1
127	F	24	1	-1	1	0	1	-1	0	-2	-2	1	-1	0	1		0.4	-1.25	0.25		-0.153846	1
128	F	21	2	1	2	1	2	2	1	1	1	2	2	2	2	0	1.6	1.25	2	0	1.5	1
129	F	22	1	1	2	2	2	1	-1	-2	-2	1	1	1	2	0	1.6	-1	1.25	0	0.642857	1
130	F	21	-1	-1	2	-2	1	1	-1	-1	-2	-2	-1	-1	-2	-1	-0.2	-0.75	-1.5	-1	-0.785714	1
131	F	21	-1	-1	1	-1	-1	-2	-1	0	-2	1	1	0	1	-1	-0.6	-1.25	0.75	-1	-0.428571	1
132	F	22	1	0	0	-1	0	-1	-1	0	-1	1	1	0	-1	-1	0	-0.75	0.25	-1	-0.214286	1
133	F	19	1	-1	2	-2	2	0	1	1	1	2	2	2	2	-2	0.4	0.75	2	-2	0.785714	1
134	F	22	0	0	2	2	2	2	0	-1	0	1	0	-1	1		1.2	0.25	0.25		0.615385	1
135	F	20	1	1	2	2	2	1	2	1	0	2	1	2	2	-1	1.6	1	1.75	-1	1.28571	1
136	F	21	0	1	2	0	1	1	1	1	0	2	2	0	1	-2	0.8	0.75	1.25	-2	0.714286	1
137	F	19	-1	0	0	-1	2	1	0	1	0	2	1	1	1	0	0	0.5	1.25	0	0.5	1
138	F	20	0	1	2	1	1	2	0	-1	0	0	2	-1	1	-2	1	0.25	0.5	-2	0.428571	1
139	F	23	0	0	1	-1	2	1	-1	0	-1	1	1	0	1	0	0.4	-0.25	0.75	0	0.285714	1
140	F	24	1	1	2	1	2	2	-2	-1	-2	2	1	-2	2	-2	1.4	-0.75	0.75	-2	0.357143	1
141	F	23	1	1	2	2	2	2	0	-1	0	2	1	1	2		1.6	0.25	1.5		1.15385	1
142	F	21	1	-1	2	-1	2	-1	1	-2	-1	2	1	0	1	0	0.6	-0.75	1	0	0.285714	1
143	F	22	-1	-1	2	0	-1	-2	-2	-2	-2	2	2	-2	1	0	-0.2	-2	0.75	0	-0.428571	1
144	F	19	2	1	2	2	2	2	1	1	-1	2	2	-1	1	-1	1.8	0.75	1	-1	1.07143	1
145	F	19	1	2	1	1	1	1	1	1	0	0	0	1	0	0	1.2	0.75	0.25	0	0.714286	1
146	F	20	1	0	2	1	2	-1	-1	0	0	2	1	2	2	-2	1.2	-0.5	1.75	-2	0.642857	1
147	F	21	-1	0	2	-1	2	2	-2	-2	-2	2	1	-2	0	-2	0.4	-1	0.25	-2	-0.214286	1
148	F	19	0	0	2	-1	2	2	1	-1	0	1	2	1	2	-2	0.6	0.5	1.5	-2	0.642857	1
149	F	18	1	2	2	2	2	1	0	0	-1	0	2	1	1	-1	1.8	0	1	-1	0.857143	1
150	F	22	2	2	2	1	2	0	-1	-2	-1	2	2	-2	2	-2	1.8	-1	1	-2	0.5	1
151	F	20	-2	-1	2	-2	-1	-2	-2	-2	-1	1	1	-2	-2	-2	-0.8	-1.75	-0.5	-2	-1.07143	1
152	F	20	0	-1	2	0	2	1	1	1	0	2	2	2	2	-2	0.6	0.75	2	-2	0.857143	1
153	F	20	1	1	2	2	2	1	0	1	0	1	2	2	2	0	1.6	0.5	1.75	0	1.21429	1
154	F	22	0	1	2	1	1	2	0	1	-1	2	2	2	2		1	0.5	2		1.15385	1
155	F	21	0	0	2	1	2	1	0	1	-1	0	0	0	0	0	1	0.25	0	0	0.428571	1
156	F	19	1	2	2	2	2	2	1	0	1	2	2	1	2		1.8	1	1.75		1.53846	1
157	F	22	1	2	2	1	2	1	1	2	1	2	2	2	2	-1	1.6	1.25	2	-1	1.42857	1
158	F	20	-1	-1	1	-2	0	-1	-2	-2	-2	1	0	-1	1		-0.6	-1.75	0.25		-0.692308	1
159	F	22	1	-1	2	0	1	0	0	1	1	1	2	1	1	0	0.6	0.5	1.25	0	0.714286	1
160	F	20	1	2	2	1	2	1	0	0	0	1	2	1	2	-1	1.6	0.25	1.5	-1	1	1
161	F	21	0	1	2	-1	2	1	-1	-1	1	2	2	2	2	-1	0.8	0	2	-1	0.785714	1
162	F	20	1	1	2	-1	1	1	1	2	2	2	2	1	2		0.8	1.5	1.75		1.30769	1
163	F	21	1	1	2	2	2	2	1	0	-2	1	-2	1	-2		1.6	0.25	-0.5		0.538462	1
164	F	22	2	1	2	1	2	2	2		1	1	1	-1	1	0	1.6	1.66667	0.5	0	1.15385	1
165	F	22	0	1	2	1	1	2	0	0	1	2	2	0	2	0	1	0.75	1.5	0	1	1
166	F	22	-1	0	2	0	-1	0	1	1	0	0	2	1	1	0	0	0.5	1	0	0.428571	1
167	F	23	1	-1	1	0	1	0	-1	-1	-1	1	1	0	0	-1	0.4	-0.75	0.5	-1	0	1
168	F	25	-2	-1	2	2	2	2	-1	1	-1	2	2	1	0	-1	0.6	0.25	1.25	-1	0.571429	1
169	F	24	0	1	2	2	2	2	-1	-1	-2	2	2	2	1	-2	1.4	-0.5	1.75	-2	0.714286	1
170	F	19	0	-1	1	1	2	1	-1	-2	-2	1	1	-2	1	0	0.6	-1	0.25	0	0	1
171	F	19	1	-1	2	-1	2	1	0	1	-1	2	2	2	2		0.6	0.25	2		0.923077	1
172	F	22	1	2	2	2	2	1	0	0	0	2	2	1	2	0	1.8	0.25	1.75	0	1.21429	1
173	F	19	1	1	2	1	-1	-1	-2	-2	-2	2	1	1	1		0.8	-1.75	1.25		0.153846	1
174	F	21	0	0	2	2	2	2	0	0	0	2	2	1	2		1.2	0.5	1.75		1.15385	1
175	F	22	2	2	1	2	1	1	1	0	0	1	1	0	1	0	1.6	0.5	0.75	0	0.928571	1
176	F	21	2	2	2	2	2	2	2	2	1	2	2	2	1	0	2	1.75	1.75	0	1.71429	1
177	F	19	-1	-1	1	-1	2	1	1	-2	-2	2	0	-2	1	-2	0	-0.5	0.25	-2	-0.214286	1
178	F	24	1	1	1	1	1	1	0	0	0	2	2	1	1	-1	1	0.25	1.5	-1	0.785714	1
179	F	22	1	1	2	0	2	1	1	2	1	2	2	2	1	0	1.2	1.25	1.75	0	1.28571	1
180	F	22	2	1	2	1	2	0	0	0	0	2	2	2	2		1.6	0	2		1.23077	1
181	F	19	-1	-1	1	0	0	1	0	1	0	1	1	1	1	-2	-0.2	0.5	1	-2	0.214286	1
182	F	19	-1	1	2	-1	1	-2	-2	-2	-2	1	1	1	1	1	0.4	-2	1	1	-0.0714286	1
183	F	28	2	0	2	1	2	0	-1	0	1	2	2	2	1	0	1.4	0	1.75	0	1	1
184	F	22	0	-1	2	1	2	1	-1	-2	-1	1	1	-1	2	-2	0.8	-0.75	0.75	-2	0.142857	1
185	F	19	2	1	1	2	2	2	1	1	1	1	2	2	2	-2	1.6	1.25	1.75	-2	1.28571	1
186	F	22	0	-2	2	-1	-1	-1	-1	0	-2	1	1	0	-1	-1	-0.4	-1	0.25	-1	-0.428571	1
187	F	22	2	1	1	2	2	2	2	1	1	0	2	2	2	0	1.6	1.5	1.5	0	1.42857	1
188	F	23	1	0	2	0	1	1	1	1	0	2	1	0	2	0	0.8	0.75	1.25	0	0.857143	1
189	F	26	2	2	2	1	2	2	0	1	0	1	2	1	0	0	1.8	0.75	1	0	1.14286	1
190	F	21	1	1	2	2	2	2	2	1	1	1	1	1	1	0	1.6	1.5	1	0	1.28571	1
191	F	21	1	1	2	1	1	1	0	0	0	1	1	1	1		1.2	0.25	1		0.846154	1
192	F	21	1	1	2	2	2	1	1	2	0	1	2	2	2	0	1.6	1	1.75	0	1.35714	1
193	F	22	1	0	2	1	2	1	-1	0	1	1	2	1	2		1.2	0.25	1.5		1	1
194	F	24	1	1	2	1	1	1	1	0	0	2	0	1	1	-2	1.2	0.5	1	-2	0.714286	1
195	F	22	-1	-2	0	-1	-1	0	0	0	-2	0	-1	0	0	-2	-1	-0.5	-0.25	-2	-0.714286	1
196	F	21	1	0	2	-1	-1	2	0	-2	-2	1	0	-2	-1	-2	0.2	-0.5	-0.5	-2	-0.357143	1
197	F	22	0	0	2	1	2	1	-1	-2	-2	2	0	1	2	-2	1	-1	1.25	-2	0.285714	1
198	F	23	2	2	2	2	2	2	2	1	2	1	1	0	0	-1	2	1.75	0.5	-1	1.28571	1
199	F	21	2	1	2	1	1	-1	-1	0	-1	2	2	0	1	-1	1.4	-0.75	1.25	-1	0.571429	1
200	F	21	1	1	2	2	1	1	1	1	1	2	2	2	1	0	1.4	1	1.75	0	1.28571	1
201	F	21	-1	1	1	-1	2	1	1	1	0	-1	2	-1	0	0	0.4	0.75	0	0	0.357143	1
202	F	21	-1	-1	2	0	1	1	-1	0	0	1	2	1	1	-1	0.2	0	1.25	-1	0.357143	1
203	F	19	1	1	2	0	0	0	1	0	1	0	0	-1	0	0	0.8	0.5	-0.25	0	0.357143	1
204	F	19	1	2	2	1	0	0	1	0	-1	1	1	2	2	0	1.2	0	1.5	0	0.857143	1
205	F	23	1	2	1	1	1	1	0	1	1	1	0	1	1	0	1.2	0.75	0.75	0	0.857143	1
206	F	22	0	-1	1	-2	0	1	0	0	0	2	2	1	2	-2	-0.4	0.25	1.75	-2	0.285714	1
207	F	21	0	1	2	-1	2	2	2	1	2	0	2	2	1		0.8	1.75	1.25		1.23077	1
208	F	21	1	1	1	1	1	1	1	-1	-1	1	1	1	1	0	1	0	1	0	0.642857	1
209	F	23	-1	1	2	0	2	-2	-1	-1	-1	2	2	-1	-1	0	0.8	-1.25	0.5	0	0.0714286	1
210	F	21	0	1	2	-1	2	0	-1	0	0	-1	1	-1	0	0	0.8	-0.25	-0.25	0	0.142857	1
211	F	20	0	0	1	-1	2	0	-1	1	-1	1	2	1	0	-2	0.4	-0.25	1	-2	0.214286	1
212	F	19	0	1	2	0	2	1	1	1	0	0	2	1	1	-1	1	0.75	1	-1	0.785714	1
213	F	20	0	-1	1	1	0	-1	-1	1	-2	1	0	1	-1		0.2	-0.75	0.25		-0.0769231	1
214	F	19	-1	-1	1	-1	1	0	1	0	0	1	1	1	-1	-1	-0.2	0.25	0.5	-1	0.0714286	1
215	F	29	1	-2	2	-1	-1	-1	-1	-1	-2	1	1	-1	-1	0	-0.2	-1.25	0	0	-0.428571	1
216	F	20	0	2	1	2	2	1	-1	0	-1	2	2	0	2		1.4	-0.25	1.5		0.923077	1
217	F	21	1	0	2	1	0	1	1	0	-1	0	2	1	1	0	0.8	0.25	1	0	0.642857	1
218	F	21	1	1	1	1	2	1	1	1	1	2	2	1	1		1.2	1	1.5		1.23077	1
219	F	20	2	2	2	1	2	2	0	0	0	2	2	2	1		1.8	0.5	1.75		1.38462	1
220	F	21	0	0	1	0	0	-1	-2	-1	-1	1	2	0	0	-2	0.2	-1.25	0.75	-2	-0.214286	1
221	F	28	1	2	2	1	2	2	2	2	2		2	2	2	0	1.6	2	2	0	1.69231	1
222	F	26	0	1	2	1	2	-1	-1	-1	-1	2	2	2	2	-2	1.2	-1	2	-2	0.571429	1
223	F	20	-1	-1	1	-1	1	1	0	1	0	1	1	1	1	-1	-0.2	0.5	1	-1	0.285714	1
224	F	22	1	1	2	2	2	2	0	-1	-1	1	2	1	1		1.6	0	1.25		1	1
225	F	19	1	2	2	2	2	1	1	2	1	2	2	2	2	-1	1.8	1.25	2	-1	1.5	1
226	F	19	0	-1	2	1	2	-1	0	-1	-1	0	0	-1	0		0.8	-0.75	-0.25		0	1
227	F	25	1	1	2	1	1	1	0	-1	-1	2	2	-1	1	-1	1.2	-0.25	1	-1	0.571429	1
228	F	21	1	1	1	2	2	-1	-1	-1	-1	2	2	1	2	0	1.4	-1	1.75	0	0.714286	1
229	F	19	1	1	2	2	1	0	0	0	1	2	2	2	2		1.4	0.25	2		1.23077	1
230	F	18	1	1	1	0	1	0	2	1	-1	1	1	2	-1	-1	0.8	0.5	0.75	-1	0.571429	1
231	F	19	2	1	2	2	2	1	1	0	0	1	0	1	1	-1	1.8	0.5	0.75	-1	0.928571	1
232	F	20	1	0	2	1	2	1	0	1	-1	2	2	1	2	0	1.2	0.25	1.75	0	1	1
233	F	19	1	1	2	2	0	1	1	-1	0	1	2	1	2		1.2	0.25	1.5		1	1
234	F	19	1	1	2	0	2	1	1	0	-1	2	-1	-1	0	-2	1.2	0.25	0	-2	0.357143	1
235	F	20	-1	1	2	1	-1	1	-1	-1	0	1	2	2	1	-1	0.4	-0.25	1.5	-1	0.428571	1
236	F	19	2	2	2	2	2	1	1	0	0	1	2	1	1	-2	2	0.5	1.25	-2	1.07143	1
237	F	22	2	0	2	2	1	1	0	0	-1	1	2	2	2	0	1.4	0	1.75	0	1	1
238	F	18	-1	0	1	-1	2	1	0	0	0	0	-2	-1	1	-1	0.2	0.25	-0.5	-1	-0.0714286	1
239	F	24	0	0	1	1	0	-2	-2	-2	-2	0	2	-1	0	-1	0.4	-2	0.25	-1	-0.428571	1
240	F	21	2	2	2	1	1	1	1	2	1	1	2	2	1	-2	1.6	1.25	1.5	-2	1.21429	1
241	F	22	1	1	1	1	1	0	1	0	0	1	1	1	1	0	1	0.25	1	0	0.714286	1
242	C	24	-1	-1	1	-1	1	1	-1	-2	-2	1	1	-1	1	0	-0.2	-1	0.5	0	-0.214286	1
243	C	21	2	2	2	1	2	1	-1	-2	0	2	1	0	1	1	1.8	-0.5	1	1	0.857143	1
244	C	21	1	1	2	2	1	1	0	0	0	1	2	1	1	1	1.4	0.25	1.25	1	1	1
245	C	26	1	1	2	1	2	1	0	-2	0	-2	2	-2	2	0	1.4	-0.25	0	0	0.428571	1
246	C	20	1	1	2	2	2	-1	-1	-2	-1	2	2	-2	-1	0	1.6	-1.25	0.25	0	0.285714	1
247	C	22	1	-1	2	2	2	1	-1	-2	-2	1	2	-2	2	0	1.2	-1	0.75	0	0.357143	1
248	C	24	1	-1	0	1	1	1	0	-1	-1	1	2	0	1	0	0.4	-0.25	1	0	0.357143	1
249	C	23	1	0	2	2	0	0	1	-1	-1	1	2	1	0	0	1	-0.25	1	0	0.571429	1
250	C	24	-1	-1	2	0	1	-2	-2	-2	-2	2	1	-1	1	1	0.2	-2	0.75	1	-0.214286	1
251	C	23	1	1	2	1	2	-2	1	1	0	1	2	-2	1	-1	1.4	0	0.5	-1	0.571429	1
252	C	23	2	2	2	-2	2	-2	-1	1	0	1	1	1	2	0	1.2	-0.5	1.25	0	0.642857	1
253	C	24	-2	-2	2	1	0	1	-1	-2	-2	2	0	-2	-2	0	-0.2	-1	-0.5	0	-0.5	1
254	C	21	1	1	2	2	2	0	0	-1	0	0	1	-1	0	0	1.6	-0.25	0	0	0.5	1
255	C	24	2	1	2	0	2	1	0	-1	-1	0	1	-2	1	0	1.4	-0.25	0	0	0.428571	1
256	C	21	1	1	2	-1	2	-1	-1	-1	-1	-1	0	-2	1	0	1	-1	-0.5	0	-0.0714286	1
257	C	20	0	1	1	1	2	1	0	0	0	1	-1	0	1	0	1	0.25	0.25	0	0.5	1
258	C	23	1	0	1	0	2	1	0	1	0	-1	1	1	0	0	0.8	0.5	0.25	0	0.5	1
259	C	23	0	-1	1	-2	1	1	2	1	0	1	1	1	1	0	-0.2	1	1	0	0.5	1
260	C	21	1	0	2	-2	1	1	-1	0	0	1	2	-1	1	0	0.4	0	0.75	0	0.357143	1
261	C	23	-1	0	1	0	1	1	-2	-2	0	1	2	1	1	-1	0.2	-0.75	1.25	-1	0.142857	1
262	C	23	0	1	1	-1	-1	-2	-1	-2	-2	0	0	-1	0	0	0	-1.75	-0.25	0	-0.571429	1
263	C	20	0	-1	2	2	-1	-1	-1	-1	-2	-2	1	0	1	0	0.4	-1.25	2.5	0	0.5	1
264	C	23	0	-1	1	-1	1	-1	-1	0	0	1	1	-1	0	1	0	-0.5	0.25	1	0	1
265	C	20	0	2	2	2	2	1	0	-1	-1	0	1	-2	-2	-1	1.6	-0.25	-0.75	-1	0.214286	1
266	C	23	0	0	2	1	2	2	1	-2	0	1	2	-2	1	0	1	0.25	0.5	0	0.571429	1
267	C	27	1	2	2	1	2	2	0	-1	0	2	2	2	2	-1	1.6	0.25	2	-1	1.14286	1
268	C	24	1	2	2	2	2	-1	-2	-2	-2	1	0	-2	0	1	1.8	-1.75	-0.25	1	0.142857	1
269	C	23	-1	1	1	-1	2	1	-1	-2	-1	1	-1	-1	-1	0	0.4	-0.75	-0.5	0	-0.214286	1
270	C	20	-1	1	2	-2	1	0	0	-1	-2	0	1	-2	2	0	0.2	-0.75	0.25	0	-0.0714286	1
271	B	22	1	0	1	-1	-1	-1	0	-1	-1	0	0	1	1	-1	0	-0.75	0.5	-1	-0.142857	1
272	B	24	0	1	1	1	1	1	0	-1	-1	0	-2	0	-1	1	0.8	-0.25	-0.75	1	0.0714286	1
273	B	20	0	1	2	1	1	1	1	1	1	1	2	2	2	0	1	1	1.75	0	1.14286	1
274	B	23	1	-1	2	1	2	2	-1	-2	-2	2	2	1	2	0	1	-0.75	1.75	0	0.642857	1
275	B	22	1	1	1	1	1	1	0	0	0	-1	2	1	0	0	1	0.25	0.5	0	0.571429	1
276	B	20	0	-1	1	-1	1	1	1	1	0	0	1	1	1	0	0	0.75	0.75	0	0.428571	1
277	B	20	0	0	1	1	0	1	1	1	0	1	2	0	1	0	0.4	0.75	1	0	0.642857	1
278	B	22	1	0	0	2	2	2	1	2	2	1	0	1	2	1	1	1.75	1	1	1.21429	1
279	B	19	0	1	2	1	1	2	1	1	2	2	2	2	2	0	1	1.5	2	0	1.35714	1
280	B	20	0	1	1	1	0	1	1	0	0	1	1	0	1	-1	0.6	0.5	0.75	-1	0.5	1
281	B	23	1	1	2	1	1	0	0	1	0	1	2	-1	1	0	1.2	0.25	0.75	0	0.714286	1
282	B	20	1	-1	1	-1	-1	-1	-1	-1	-1	1	1	-2	1	0	-0.2	-1	0.25	0	-0.285714	1
283	B	20	0	1	1	1		1	1	-2	-1	0	2	1	1	0	0.75	-0.25	1	0	0.461538	1
284	B	22	1	1	0	0	1	1	1	1	1	1	2	1	1	0	0.6	1	1.25	0	0.857143	1
285	B	23	1	0	2	0	2	1	1	-2	0	0	1	-2	0	0	1	0	-0.25	0	0.285714	1
286	B	21	-1	-2	1	-2	0	1	-1	-1	-1	1	1	-1	-1	0	-0.8	-0.5	0	0	-0.428571	1
287	B	21	0	1	2	-1	2	0	-1	-2	-1	1	1	0	1	0	0.8	-1	0.75	0	0.214286	1
288	B	23	0	0	1	1	1	0	-1	-1	0	0	1	0	0	0	0.6	-0.5	0.25	0	0.142857	1
289	B	24	0	1	2	0	0	1	1	0	1	1	2	1	1	0	0.6	0.75	1.25	0	0.785714	1
290	B	22	1	1	2	2	-1	-1	0	-1	0	1	2	-1	1	-1	1	-0.5	0.75	-1	0.357143	1
291	B	23	1	1	1	1	1	2	2	1	1	2	2	2	2	0	1	1.5	2	0	1.35714	1
292	B	24	-2	-2	-1	0	0	0	0	0	0	0	1	0	1	-2	-1	0	0.5	-2	-0.357143	1
293	B	23	0	1	1	1	0	1	-1	-1	-1	0	2	-1	1	-2	0.6	-0.5	0.5	-2	0.0714286	1
294	B	22	1	2	1	1	1	2	1	1	1	1	1	2	2	0	1.2	1.25	1.5	0	1.21429	1
295	B	20	0	1	1	-1	-1	0	-2	-1	-1	1	1	-1	1	-2	0	-1	0.5	-2	-0.285714	1
296	B	20	1	1	2	2	0	0	1	1	-1	1	1	1	1	0	1.2	0.25	1	0	0.785714	1
297	B	19	0	1	1	1	1	2	0	-1	-1	1	1	-1	1	-2	0.8	0	0.5	-2	0.285714	1
298	B	22	-1	-1	0	0	0	1	1	0	-1	1	1	0	1	-1	-0.4	0.25	0.75	-1	0.0714286	1
299	B	19	1	0	2	0	0	-1	0	0	0	-1	1	0	1	0	0.6	-0.25	0.25	0	0.214286	1
300	B	23	1	1	2	0	1	0	0	1	1	1	2	1	1	-1	1	0.5	1.25	-1	0.785714	1
301	german	27	-2	-1	-1	0	-2	-2	0	-2	0	0	0	0	0	-2	-1.2	-1	0	-2	-0.8571	2
302	german	19	-1	-1	-1	0	-1	-1	-1	-2	-1	-1	-1	-1	-1	-2	-0.75	-1.25	-1	-2	-1.0543	2
303	german	19	-1	-1	-2	-2	0	-2	-1	-2	-1	-1	-1	-1	-2	-2	-1.15	-1.4632	-1.25	-2	-1.3295	2
304	german		0	0	0	0	0	0	0	0	0	0	0	0	0	0	0	0	0	0	0	2
305	german	99	-1	-1	-1	-2	-1	-2	-2	-2	-2	-2	-2	-2	-2	0	-1.2	-2	-2	0	-1.5714	2
306	german	24	0	0	0	0	0	0	0	0	0	0	0	0	0	0	0	0	0	0	0	2
307	german	53	-2	0	-2	-1	0	-2	0	-2	-2	-2	-2	0	-2	0	-1	-1.5	-1.5	0	-1.2143	2
308	german	0	0	0	0	0	0	0	0	0	0	0	0	0	0	0	0	0	0	0	0	2
309	german	28	-2	-2	-2	-2	-2	-2	-2	-2	-2	-2	-2	-2	-2	0	-2	-2	-2	0	-1.8571	2
310	german	23	-1	-1	-1	-1	-1	0	0	-1	0	-1	-2	-1	0	0	-1	-0.2355	-1.06	0	-0.7272	2
311	german	0	-2	-2	-2	-2	-2	0	0	-1	0	-1	0	-1	0	0	-2	-0.25	-0.5	0	-0.9286	2
312	german	0	0	0	0	0	0	0	0	0	0	0	0	0	0	0	0	0	0	0	0	2
313	german	0	-2	-2	-2	-2	-2	0	0	0	0	0	0	0	0	0	-2	0	0	0	-0.7143	2
314	german	32	0	0	0	0	0	-1	-1	-1	-1	-1	-1	-1	-1	0	0	-0.943	-1.1	0	-0.5847	2
315	german	0	0	0	0	0	0	0	0	0	0	0	0	0	0	0	0	0	0	0	0	2
316	german	21	0	0	0	0	0	0	0	0	0	0	0	0	0	0	0	0	0	0	0	2
317	german	0	0	0	0	0	0	0	0	0	0	0	0	0	0	0	0	0	0	0	0	2
318	german	0	0	0	0	0	0	0	0	0	0	0	0	0	0	0	0	0	0	0	0	2
319	german	0	0	0	0	0	0	0	0	0	0	0	0	0	0	0	0	0	0	0	0	2
320	german	25	-1	-1	-1	-1	-1	-1	-1	-1	-1	-1	-1	-1	-1	0	-1	-0.943	-1.1	0	-0.9414	2
321	german	0	0	0	0	0	0	0	0	0	0	0	0	0	0	0	0	0	0	0	0	2
322	german	26	0	0	0	0	0	0	0	0	0	0	0	0	0	0	0	0	0	0	0	2
323	german	0	0	0	0	0	0	0	0	0	0	0	0	0	0	0	0	0	0	0	0	2
324	german	99	-1	-1	-1	-1	-1	-1	-1	-1	-1	-1	-1	-1	-1	0	-1	-0.943	-1.1	0	-0.9414	2
325	german	28	-1	-1	-1	-1	-1	-1	-1	-1	-1	-1	-1	-1	-1	0	-1	-0.943	-1.1	0	-0.9414	2
326	german	0	0	0	0	0	0	0	0	0	0	0	0	0	0	0	0	0	0	0	0	2
327	german		0	0	0	0	0	0	0	0	0	0	0	0	0	0	0	0	0	0	0	2
328	german	24	-1	-2	-1	-1	-1	-1	-2	-1	0	-1	0	-2	0	0	-1.17	-1	-0.79	0	-0.9302	2
329	german	17	-1	-1	-1	0	0	-2	0	0	-2	-2	-2	-2	-2	0	-0.55	-1	-2	0	-1.0543	2
330	german	19	-1	-1	-1	0	-2	-2	-2	-2	-2	0	-1	0	-2	0	-1	-2	-0.75	0	-1.1429	2
331	german	20	-1	-1	0	-1	-2	0	0	0	0	-2	-2	-2	-2	0	-0.95	0	-2	0	-0.9114	2
332	german	19	-1	0	0	-1	0	0	0	-1	-2	0	-1	-1	0	0	-0.4	-0.75	-0.5	0	-0.5	2
333	german	20	-2	-2	0	-2	-2	-2	0	-2	0	-2	-1	-2	-2	0	-1.6	-1	-1.75	0	-1.3571	2
334	german	20	-1	0	-2	-1	-2	-2	-2	0	-1	0	-1	-2	-1	0	-1.17	-1.2132	-1	0	-1.0505	2
335	german	21	-1	-1	-2	-1	0	0	0	0	-1	-1	-2	-1	0	0	-0.95	-0.25	-1.04	0	-0.7091	2
336	german	20	-1	0	0	0	-2	-2	-1	-1	-2	-1	-2	-2	-2	0	-0.57	-1.5	-1.79	0	-1.1445	2
337	german	19	-1	-1	-2	-2	-2	-2	-2	-2	-2	-2	-2	-2	-2	0	-1.55	-2	-2	0	-1.6972	2
338	german	21	0	0	-2	0	-2	0	0	-1	0	-2	-1	0	0	0	-0.8	-0.25	-0.75	0	-0.5714	2
339	german	19	0	0	-1	-1	-1	-2	-2	0	-1	0	-2	-2	-1	0	-0.64	-1.25	-1.25	0	-0.9446	2
340	german	19	-1	0	-2	-1	0	0	-2	0	0	-1	-1	-1	0	0	-0.8	-0.5	-0.77	0	-0.6486	2
341	german	19	-2	-2	-2	-1	0	-1	-2	-2	-2	-1	0	-2	-1	0	-1.4	-1.75	-1	0	-1.2857	2
342	german	21	0	0	0	-1	-1	-1	-2	-1	0	-1	-1	0	0	0	-0.4	-1	-0.5	0	-0.5714	2
343	german	20	-1	-2	-1	-1	0	-1	0	-1	-2	-1	-1	-1	-2	0	-0.97	-1	-1.25	0	-0.9896	2
344	german	20	0	0	-1	0	-2	-2	-2	-2	0	-2	0	0	-2	0	-0.6	-1.5	-1	0	-0.9286	2
345	german	22	-2	-2	-2	0	-2	-2	-2	-2	-1	-1	-1	-2	0	0	-1.6	-1.7132	-1	0	-1.3466	2
346	german	20	-1	-1	-1	-2	-2	-2	-2	-2	0	-2	-1	0	-2	0	-1.4	-1.5	-1.25	0	-1.2857	2
347	german	19	-2	-2	0	0	-2	-1	0	-2	0	0	-2	-1	-2	0	-1.2	-0.75	-1.25	0	-1	2
348	german	20	-1	-1	-2	0	-1	-2	-2	-2	-1	-1	-2	-1	-2	0	-1	-1.7132	-1.56	0	-1.2916	2
349	german	20	-1	-1	-2	0	-2	0	-1	-1	0	-1	-1	-2	-1	0	-1.15	-0.5	-1.31	0	-0.9297	2
350	german	19	0	-2	0	0	-1	-2	-1	0	0	-1	-1	-2	-2	0	-0.6	-0.75	-1.52	0	-0.8629	2
351	german	18	-2	-2	-2	0	-1	-2	0	0	-1	-2	-1	-2	-2	0	-1.4	-0.7132	-1.75	0	-1.2038	2
352	german	20	-1	-2	-1	0	-2	-1	-2	-2	-1	-1	-1	-2	0	0	-1.17	-1.4632	-1	0	-1.122	2
353	german	19	-1	0	-2	-1	-1	-1	-2	-2	-1	-1	-1	0	-1	0	-0.97	-1.5	-0.81	0	-1.0079	2
354	german	18	-2	0	-2	0	-2	-1	-1	0	-1	-2	-2	-2	0	0	-1.2	-0.75	-1.5	0	-1.0714	2
355	german	20	0	0	-2	0	-1	-1	-1	-1	-1	-1	-2	-1	-1	0	-0.6	-1	-1.25	0	-0.8571	2
356	german	19	-1	0	-2	0	0	0	-2	-1	-1	-1	-2	-1	0	0	-0.57	-1	-1	0	-0.7753	2
357	german	19	-1	-2	-2	-1	-2	-2	-1	-1	0	-1	-1	-1	-2	0	-1.57	-1	-1.27	0	-1.2094	2
358	german	19	-1	-1	-2	0	-2	-2	-2	0	-2	-1	-2	-1	-1	0	-1.15	-1.5	-1.31	0	-1.2155	2
359	german	23	-2	-2	-2	0	-2	0	0	0	-2	-2	-2	-2	0	-1	-1.6	-0.5	-1.5	-1	-1.2143	2
360	german		-1	-1	-2	-2	-2	-2	0	0	0	0	-1	-2	-2	-1	-1.6	-0.5	-1.25	-1	-1.1429	2
361	german	25	-1	-1	-2	-1	0	0	0	0	0	0	0	0	0	-1	-0.97	0	0	-1	-0.4182	2
362	german	25	0	0	-2	0	-2	-2	-1	-1	0	-2	0	-2	0	-1	-0.8	-1	-1	-1	-0.9286	2
363	german	24	-2	-2	0	-1	0	-1	-1	-1	-1	-1	-1	-1	-1	-1	-1	-1	-1	-1	-1	2
364	german	21	0	0	-1	0	-2	0	-2	-2	-2	-1	-1	-1	-1	-1	-0.6	-1.5	-1.08	-1	-1.0232	2
365	german	19	-2	-2	-1	-1	-2	-2	-2	-2	-2	-2	-1	-2	-2	-1	-1.6	-2	-1.75	-1	-1.7143	2
366	german	21	-1	-2	-1	-2	-2	-2	-2	-2	0	-1	-1	-1	-2	-1	-1.57	-1.5	-1.31	-1	-1.4359	2
367	german	20	-1	-1	-1	-2	-1	-2	0	0	-1	-2	-1	0	-1	-1	-1.2	-0.75	-1	-1	-1	2
368	german	19	0	0	-2	-1	-1	0	0	-1	0	-1	-1	-1	-2	-1	-0.8	-0.25	-1.27	-1	-0.7914	2
369	german	22	-2	-2	0	-1	-1	-2	-2	0	-2	0	-2	-2	-1	-1	-1.2	-1.5	-1.25	-1	-1.2857	2
370	german	18	-1	-1	-1	-2	-2	-1	-1	-1	-1	-2	0	-2	-2	-1	-1.4	-1	-1.5	-1	-1.2857	2
371	german	18	-1	-1	-2	-1	-2	-2	-1	-2	-1	-1	-1	0	-2	-1	-1.35	-1.4632	-1	-1	-1.2581	2
372	german	20	0	-1	0	-1	-2	-2	-2	-1	0	-1	-2	-2	-1	-1	-0.78	-1.25	-1.54	-1	-1.1463	2
373	german	19	0	0	-2	-1	0	-2	0	0	-2	-1	-1	0	0	-1	-0.6	-1	-0.5	-1	-0.7143	2
374	german	19	-2	-2	-2	-2	-2	-2	-2	-2	-2	0	-1	0	-2	-1	-2	-2	-0.75	-1	-1.5714	2
375	german	18	-1	0	0	-1	0	-2	-2	-2	-1	-1	-1	0	-1	-1	-0.37	-1.75	-0.83	-1	-0.9422	2
376	german	20	-1	-1	-2	0	-1	0	0	-1	-1	-1	-2	0	-1	-1	-1	-0.5	-1	-1	-0.8571	2
377	german	24	-1	-2	-1	-2	-2	0	-2	0	0	-2	-1	-2	-2	-1	-1.57	-0.5	-1.75	-1	-1.2753	2
378	german	21	-1	-2	-2	-1	-1	-2	0	0	-1	-2	-1	-2	-1	-1	-1.37	-0.7132	-1.52	-1	-1.1991	2
379	german	19	0	0	0	-1	-1	0	0	-1	-1	-2	-1	-1	-1	-1	-0.4	-0.5	-1.25	-1	-0.7143	2
380	german	18	0	-2	0	0	-2	0	-1	-1	-2	-1	0	-2	0	-1	-0.8	-1	-0.75	-1	-0.8571	2
381	german	19	0	0	0	-1	-1	0	-1	0	0	-2	-2	0	-2	-1	-0.4	-0.25	-1.5	-1	-0.7143	2
382	german	20	0	0	-2	0	-2	-2	-1	-1	-2	-1	-2	-1	-2	-1	-0.8	-1.5	-1.5	-1	-1.2143	2
383	german	19	-2	-2	-1	0	-2	0	-1	-1	0	0	0	0	0	-1	-1.4	-0.5	0	-1	-0.7143	2
384	german	19	-1	-1	0	-1	-1	0	0	0	-2	-1	-1	-1	-1	-1	-0.8	-0.5	-1.06	-1	-0.8021	2
385	german	19	-1	-1	0	-1	0	-1	-1	-1	0	-2	-1	-1	-1	-1	-0.6	-0.75	-1.25	-1	-0.8571	2
386	german	18	-1	-1	-1	-1	0	-1	-1	-2	-1	0	-2	-2	-1	-1	-0.8	-1.25	-1.25	-1	-1.0714	2
387	german	20	0	0	-2	0	-1	-1	0	0	-1	-1	-1	-2	-1	-1	-0.6	-0.5	-1.25	-1	-0.7857	2
388	german	20	-1	-2	-1	-1	-2	0	-2	-1	-1	-1	-1	-2	-2	-1	-1.37	-1	-1.52	-1	-1.2811	2
389	german	19	-2	-2	-1	0	-1	0	0	0	-2	-1	0	-2	-2	-1	-1.2	-0.5	-1.25	-1	-1	2
390	german	18	0	-2	-1	0	-2	-2	-2	0	-2	-1	-2	-1	-2	-1	-1	-1.5	-1.54	-1	-1.2977	2
391	german	21	-1	-1	0	-2	0	-2	-2	-1	-2	-1	-1	-1	-2	-1	-0.75	-1.75	-1.33	-1	-1.2204	2
392	german	19	-2	-2	0	-1	-2	-1	-2	-1	-1	-2	0	-1	0	-1	-1.4	-1.25	-0.75	-1	-1.1429	2
393	german	19	-1	0	-2	-2	-1	-1	-1	0	-1	-2	-1	-2	-1	-1	-1.2	-0.75	-1.5	-1	-1.1429	2
394	german	19	-1	-1	0	-2	0	-1	0	-1	-1	-2	-1	-2	-1	-1	-0.75	-0.7383	-1.54	-1	-0.9916	2
395	german	19	-2	-1	-1	-1	-2	0	-1	0	-2	-2	-1	0	0	-1	-1.38	-0.75	-0.75	-1	-0.9932	2
396	german	20	-1	-2	-2	-2	-1	-2	0	-1	0	-2	-2	-1	-1	-1	-1.6	-0.75	-1.5	-1	-1.2857	2
397	german	18	-2	-2	-2	0	0	-2	-2	0	-2	-2	0	-2	-2	-1	-1.2	-1.5	-1.5	-1	-1.3571	2
398	german	20	-1	-1	-2	-2	-2	-2	-2	-1	-1	-1	-1	-2	-1	-1	-1.55	-1.4632	-1.31	-1	-1.4192	2
399	german	22	-1	0	-2	0	-2	-1	-2	-2	-2	-1	0	-2	-2	-1	-0.97	-1.75	-1.29	-1	-1.2873	2
400	german	20	-1	-1	-1	-1	-1	-1	-1	-1	-1	-2	-1	-1	-2	-1	-1	-1	-1.5	-1	-1.1429	2
401	german	19	-2	0	-1	0	-1	-2	-2	-2	0	-2	-1	-2	-2	-1	-0.8	-1.5	-1.75	-1	-1.2857	2
402	german	19	-1	-2	-1	-1	-2	0	-2	-2	-1	0	-2	0	-2	-1	-1.35	-1.25	-1	-1	-1.1953	2
403	german	19	0	0	-2	0	-2	-2	0	-2	0	-2	0	-2	-2	-1	-0.8	-1	-1.5	-1	-1.0714	2
404	german	19	-1	-1	-2	-1	-2	-2	-1	-1	-2	-1	-1	-1	-1	-1	-1.4	-1.5	-1.04	-1	-1.2977	2
405	german	19	0	-1	-2	-1	-2	-2	-2	-2	0	-1	-1	0	-2	-1	-1.18	-1.5	-1.04	-1	-1.2195	2
406	german	19	-1	-1	-2	-2	-1	0	0	0	-1	-2	-2	-2	0	-1	-1.35	-0.25	-1.5	-1	-1.0543	2
407	german	18	-1	-1	-1	-2	0	-2	-2	-1	-2	0	-2	0	0	-2	-1	-1.75	-0.5	-2	-1.1429	2
408	german	19	-2	-2	-2	-2	-2	-1	-1	-1	-1	-1	-1	-1	-1	-2	-2	-1	-1.02	-2	-1.4343	2
409	german	22	-1	-1	-1	-1	-1	-2	0	0	-2	-1	-1	-2	-1	-2	-0.95	-1	-1.29	-2	-1.1377	2
410	german	18	-1	-1	-2	-1	-2	0	0	0	0	-1	-1	-2	0	-2	-1.35	0	-1.04	-2	-0.9234	2
411	german	18	0	-1	-1	-2	-2	-2	0	-2	-2	-1	-2	-2	0	-2	-1.2	-1.5	-1.25	-2	-1.3571	2
412	german	19	0	0	0	-1	0	0	-2	0	-1	0	-1	-2	0	-2	-0.2	-0.7132	-0.75	-2	-0.6323	2
413	german	18	-2	-2	-2	-1	0	-2	0	0	0	-1	-1	-1	-2	-2	-1.4	-0.5	-1.25	-2	-1.1429	2
414	german	21	-1	-1	-2	-1	-2	0	0	0	0	-2	-2	-2	0	-2	-1.4	0	-1.5	-2	-1.0714	2
415	german	19	-1	-1	-1	-2	-2	-2	-2	0	-2	-2	0	-2	-2	-2	-1.37	-1.5	-1.5	-2	-1.4896	2
416	german	21	-1	-1	-2	0	-1	-1	-1	-1	0	-1	-1	0	-1	-2	-0.95	-0.7415	-0.81	-2	-0.9267	2
417	german		-1	-1	0	-1	-2	-2	-2	-1	0	-2	-1	0	-2	-2	-0.97	-1.25	-1.25	-2	-1.2039	2
418	german	23	-1	-1	-2	-1	-1	-2	0	-1	0	-2	-1	-2	-1	-2	-1.17	-0.75	-1.5	-2	-1.2039	2
419	german	22	-1	0	0	0	-2	-2	-2	-1	-1	-2	-1	-2	-2	-2	-0.57	-1.5	-1.75	-2	-1.2753	2
420	german	20	-1	-1	-1	-1	-1	-1	-2	-1	-1	-2	-1	-1	-2	-2	-1	-1.25	-1.5	-2	-1.2857	2
421	german	23	0	-2	-2	0	-2	-1	-2	-2	-1	-2	-1	-2	-2	-2	-1.2	-1.5	-1.75	-2	-1.5	2
422	german	19	-1	-1	-1	-1	-2	-2	-2	-2	-2	-1	-1	0	-1	-2	-1.2	-2	-0.75	-2	-1.3571	2
423	german	22	-1	-1	-2	0	-2	0	-1	-1	0	-2	0	0	-1	-2	-1.2	-0.5	-0.75	-2	-0.9286	2
424	german	20	-1	-1	0	-1	0	0	-2	0	-1	-1	0	-2	0	-2	-0.6	-0.75	-0.79	-2	-0.7977	2
425	german	19	-1	-2	-2	0	-1	-1	-2	-2	-2	-1	-1	0	-2	-2	-1.17	-1.75	-1.04	-2	-1.3588	2
426	german	19	-1	-1	0	-1	-2	-2	-1	-1	-1	-1	-2	0	0	-2	-1	-1.25	-0.75	-2	-1.0714	2
427	german	20	-1	-1	-2	-1	-2	0	-2	-1	-1	-2	-2	-1	-1	-2	-1.35	-0.9855	-1.5	-2	-1.3359	2
428	german	24	-1	-1	-2	-2	0	0	0	-1	0	-1	-1	0	0	-2	-1.2	-0.25	-0.5	-2	-0.7857	2
429	german	22	-1	-2	-1	0	0	-1	-2	-1	0	0	-2	0	-1	-2	-0.8	-1	-0.75	-2	-0.9286	2
430	german	21	-1	-2	0	-2	0	-2	0	0	-1	-2	-2	-1	-2	-2	-1	-0.7132	-1.75	-2	-1.2038	2
431	german	26	-1	-1	-2	-1	0	-1	-1	-1	-1	0	0	-2	-1	-2	-0.95	-1	-0.75	-2	-0.9829	2
432	german	22	-1	-2	-2	-2	-1	0	-1	-1	-1	-2	-1	-2	-2	-2	-1.57	-0.75	-1.75	-2	-1.4182	2
433	german	22	-1	-1	0	0	-2	-2	-1	-2	0	-1	0	-1	0	-2	-0.77	-1.25	-0.54	-2	-0.9302	2
434	german	21	-1	-1	-1	-1	-2	-2	0	-1	-2	-1	-1	-1	-1	-2	-1.2	-1.25	-1.04	-2	-1.2263	2
435	german	20	-1	-1	-1	-1	-2	-2	-1	0	-1	-2	0	0	-2	-2	-1.17	-0.9632	-1	-2	-1.122	2
436	german	23	-2	-1	-2	0	-2	-2	0	-1	-2	-1	-1	-1	0	-2	-1.4	-1.25	-0.75	-2	-1.2143	2
437	german	19	0	0	0	0	-2	0	-2	0	-2	-1	-2	-2	0	-2	-0.4	-1	-1.25	-2	-0.9286	2
438	german	19	-1	-1	-2	-1	-2	-1	-1	-1	-1	-1	0	0	-1	-2	-1.35	-1	-0.56	-2	-1.0726	2
439	german	19	-1	-1	0	0	-2	-1	-1	-1	-1	0	-2	-1	-1	-2	-0.8	-1	-1	-2	-1	2
440	german	19	-2	-2	-2	0	-2	0	-2	0	0	-2	-2	-2	-2	-2	-1.6	-0.5	-2	-2	-1.4286	2
441	german	19	-1	0	-2	0	-2	-1	-1	-2	-2	-2	-2	-1	-2	-2	-1	-1.5	-1.75	-2	-1.4286	2
442	german	23	-2	-2	-1	-2	-2	-1	-1	-2	-1	-2	0	-2	-1	-2	-1.8	-1.25	-1.25	-2	-1.5	2
443	german	22	-1	-1	-2	-1	-1	-1	-1	-2	-1	-2	-1	0	-2	-2	-1.15	-1.25	-1.27	-2	-1.2743	2
444	german	20	-1	-1	0	-2	-2	-2	-1	0	-1	-2	-2	-2	-1	-2	-1.2	-1	-1.75	-2	-1.3571	2
445	german	23	-1	0	-2	-1	-1	0	0	-1	0	0	-1	-2	-1	-2	-1	-0.25	-1	-2	-0.8571	2
446	german	19	-2	0	-1	0	-2	-2	-2	-2	-2	-2	-1	-2	-2	-2	-1	-2	-1.75	-2	-1.5714	2
447	german	25	0	0	-2	-1	-2	-2	-1	-1	0	-2	-1	-2	-2	-2	-1	-1	-1.75	-2	-1.2857	2
448	german	20	0	0	-1	-2	-2	-2	-2	-2	-1	-1	-1	-2	-2	-2	-1	-1.75	-1.54	-2	-1.4406	2
449	german	21	-1	-2	0	-1	-2	-2	-1	0	0	-2	-2	0	-2	-2	-1.2	-0.75	-1.5	-2	-1.2143	2
450	german	18	-1	0	-2	-2	0	0	0	-1	-1	-2	-2	0	-1	-2	-1	-0.5	-1.25	-2	-1	2
451	german	20	0	0	-2	-2	-2	-2	-1	-2	-1	-2	0	0	-2	-2	-1.2	-1.4632	-1	-2	-1.2752	2
452	german	19	-2	-2	-1	-2	-1	-1	0	-2	-1	-2	-1	-1	-1	-2	-1.6	-1	-1.25	-2	-1.3571	2
453	german	21	-1	-2	-1	0	-2	0	0	0	0	0	-1	0	0	-2	-1.2	0	-0.25	-2	-0.6429	2
454	german	12	-1	0	-2	-1	0	-2	0	-2	0	-2	-1	-2	-2	-2	-0.77	-1	-1.75	-2	-1.2039	2
455	german	22	-1	0	-2	-1	-2	0	0	-2	0	0	-1	0	-2	-2	-1.2	-0.5	-0.75	-2	-0.9286	2
456	german	19	-1	-1	0	-1	-2	0	0	-1	-1	-1	-1	-1	-2	-2	-0.95	-0.5	-1.29	-2	-0.9949	2
457	german	18	0	-1	-2	0	-1	0	-2	0	0	-2	-1	-2	-2	-2	-0.78	-0.5	-1.75	-2	-1.0647	2
458	german	19	0	0	-1	-1	-2	-2	-2	-2	-1	0	-2	-1	0	-2	-0.8	-1.75	-0.75	-2	-1.1429	2
459	german	21	-2	-1	0	-2	0	-1	0	-2	-2	-1	-2	-2	-1	-2	-1	-1.25	-1.5	-2	-1.2857	2
460	german	21	-1	0	-1	-1	-1	0	-1	-2	-1	0	-2	-1	0	-2	-0.8	-1	-0.75	-2	-0.9286	2
461	german	19	-1	-1	0	-1	-2	0	-1	-1	-1	-2	0	-1	-1	-2	-0.95	-0.75	-1	-2	-0.9829	2
462	german	21	-1	-1	-1	-1	-1	-1	0	-1	0	-2	-1	-1	-2	-2	-1	-0.5	-1.5	-2	-1.0714	2
463	german	21	0	0	-2	-1	-2	0	-1	-1	-1	-1	-1	-1	-1	-2	-1	-0.75	-1.08	-2	-1.0232	2
464	german	18	-1	-1	-2	-1	0	0	-1	-1	-1	-1	0	0	0	-2	-1	-0.7132	-0.29	-2	-0.7872	2
465	german	21	-1	-1	0	-2	-2	0	0	-1	0	-1	-2	-1	-1	-2	-1.2	-0.25	-1.25	-2	-1	2
466	german	21	-1	0	0	-2	-1	0	-1	0	-1	-1	-2	-1	-1	-2	-0.8	-0.5	-1.27	-2	-0.9341	2
467	german	19	0	-2	-1	-2	0	0	-2	-2	-1	-1	-2	-1	-1	-2	-1	-1.25	-1.31	-2	-1.2318	2
468	german	24	0	-2	-2	-1	-2	-2	-2	-2	-1	-2	-2	-1	-1	-2	-1.4	-1.75	-1.5	-2	-1.5714	2
469	german	18	-1	-1	-2	-2	-2	-2	0	-1	0	-1	-1	-2	-2	-2	-1.55	-0.7355	-1.54	-2	-1.3479	2
470	german	19	-1	-1	-1	0	-1	-2	0	0	0	-2	-2	-2	-2	-2	-0.8	-0.5	-2	-2	-1.1429	2
471	german	19	-1	-2	-1	-2	-2	0	-1	-2	-1	-1	0	-1	-1	-2	-1.57	-1	-0.75	-2	-1.2039	2
472	german	23	-2	-2	0	-2	-2	-2	-2	-2	-2	-2	-2	-2	-2	-2	-1.6	-2	-2	-2	-1.8571	2
473	german	22	-1	-1	0	-2	-2	-2	-2	-2	-2	0	-1	-2	0	-2	-1.15	-2	-0.75	-2	-1.34	2
474	german	22	-1	-1	-2	-2	-2	-2	-2	-2	-2	0	-2	-1	-2	-2	-1.6	-2	-1.25	-2	-1.6429	2
475	german	21	0	0	-2	-1	-2	0	-2	0	-2	-1	-2	0	-2	-2	-1	-1	-1.29	-2	-1.1548	2
476	german	22	0	0	0	0	0	0	-1	-1	0	-2	-2	0	0	-2	0	-0.5	-1	-2	-0.5714	2
477	german	20	-1	-1	-2	-1	0	0	-1	-1	-1	0	-2	-2	-2	-2	-1	-0.75	-1.5	-2	-1.1429	2
478	german	19	-2	-1	0	-2	-1	0	-1	-1	-2	-1	-1	-2	-1	-2	-1.2	-1	-1.25	-2	-1.2143	2
479	german	19	0	-2	-2	0	0	0	0	0	-1	-2	-2	-2	-2	-2	-0.8	-0.25	-2	-2	-1.0714	2
480	german	19	0	0	-2	-1	-2	-2	-2	-1	0	-2	-1	0	0	-2	-1	-1.2355	-0.77	-2	-1.073	2
481	german	19	-1	0	-2	-2	-2	0	-1	0	-1	-1	-1	-1	-2	-2	-1.37	-0.5	-1.25	-2	-1.1325	2

## Sheet: Correlations
ID	Study	game_title	Gender	Age	platform used	display	sound	perspective	multiplayer	virtual_agents	software	combined_scale_realism	scene_realism	audience_behavior	audience_appearance	sound_realism	Competence_need	Autonomy_need	Relatedness_need	Immersion	Flow	IPQ_immersion	IPQ_presence	IPQ_realness	copr_react_to_ag	copr_perc_ag_react	copr_impr_inter	copr_other_ppl	aest_class	aest_expr
114	A	Assasin’s Creed - Unity	1	20	3	1	2	2	3	2	1	1.21429	1.4	0.75	1.75	0	5.33333	5	0	3.11111	3.91667	NA	NA	NA	NA	NA	NA	NA	NA	NA
206	A	Assasin’s Creed - Unity	1	30	2	1	1	2	3	2	1	0	0	-0.5	0.25	1	4.66667	5	1	3.2963	4.11111	NA	NA	NA	NA	NA	NA	NA	NA	NA
120	A	Assassin’s Creed Revelations	2	19	2	1	1	2	1	2	1	0.857143	1.2	-0.25	1.75	0	0	6.33333	1	3.62963	3.97222	NA	NA	NA	NA	NA	NA	NA	NA	NA
7	A	Assassin's Creed 1	2	20	2	1	1	2	2	2	1	0.642857	0.6	0	1.5	0	5	4.66667	0	2.77778	3.80556	NA	NA	NA	NA	NA	NA	NA	NA	NA
8	A	Assassin's Creed 2	2	23	2	1	1	2	1	1	1	0.214286	0	-0.25	0.75	1	6.66667	4.66667	3.66667	2.77778	4.02778	NA	NA	NA	NA	NA	NA	NA	NA	NA
2	A	Borderlands	1	21	2	1	1	1	2	2	1	-0.142857	-0.4	-0.75	0.75	0	5.66667	4.66667	3.66667	2.48148	3.52778	NA	NA	NA	NA	NA	NA	NA	NA	NA
84	A	Borderlands	1	23	2	1	1	1	2	2	1	1.21429	0.8	1.5	1.75	0	5.66667	4.33333	5.66667	3.96296	4.72222	NA	NA	NA	NA	NA	NA	NA	NA	NA
3	A	Borderlands 2	1	31	2	1	1	1	2	2	1	0.0714286	0.4	-1	0.5	1	6	6	6	3.22222	3.61111	NA	NA	NA	NA	NA	NA	NA	NA	NA
106	A	Borderlands 2	1	24	2	1	1	1	2	2	1	0.428571	-0.2	0.5	1.25	0	7	5.33333	4.66667	2.85185	3.75	NA	NA	NA	NA	NA	NA	NA	NA	NA
19	A	Call of Duty: Black Ops, Zombie Mod	1	19	2	1	1	1	2	1	1	-0.214286	-0.2	-1.25	0.75	0	5.33333	5.33333	1.33333	3.7037	4.38889	NA	NA	NA	NA	NA	NA	NA	NA	NA
27	A	Counter Strike	1	23	2	1	1	1	2	1	1	0.5	0.4	0.5	0.75	0	5	3.33333	2.33333	2.85185	4.05556	NA	NA	NA	NA	NA	NA	NA	NA	NA
126	A	Counter Strike	2	23	2	1	1	3	2	2	1	0.357143	1	-1.25	1.25	0	3.66667	2.33333	2	2.88889	3.11111	NA	NA	NA	NA	NA	NA	NA	NA	NA
147	A	Counter Strike	1	22	2	1	2	1	2	1	1	0.0714286	0	-0.25	0.5	0	6.33333	3	5.33333	3.37037	3.27778	NA	NA	NA	NA	NA	NA	NA	NA	NA
234	A	Counter Strike	1	26	2	1	2	1	2	2	1	-0.857143	-0.8	-2	0	0	5	3	4.66667	2.51852	3.58333	NA	NA	NA	NA	NA	NA	NA	NA	NA
5	A	Counter Strike Global Offensive	1	22	2	1	2	1	2	1	1	1.35714	1.2	1.25	2	0	6	3.33333	3.66667	2.62963	3.83333	NA	NA	NA	NA	NA	NA	NA	NA	NA
14	A	Counter Strike Global Offensive	1	20	2	1	2	1	2	1	1	0.214286	0.2	-0.5	1	0	5.66667	7	2.66667	3.55556	4.11111	NA	NA	NA	NA	NA	NA	NA	NA	NA
48	A	Counter Strike Global Offensive	1	18	2	1	1	1	2	1	1	-0.857143	-0.2	-1.75	-1	0	5.33333	2.33333	1	2.88889	3.05556	NA	NA	NA	NA	NA	NA	NA	NA	NA
70	A	Counter Strike Global Offensive	1	18	2	1	1	1	2	2	1	0.857143	0.8	0.75	1.25	0	6.33333	1.66667	4.66667	4	3.77778	NA	NA	NA	NA	NA	NA	NA	NA	NA
101	A	Counter Strike Global Offensive	1	22	2	1	1	1	2	2	1	-0.0714286	0.2	-0.5	0	0	5.66667	2.33333	4.33333	3.59259	3.02778	NA	NA	NA	NA	NA	NA	NA	NA	NA
104	A	Counter Strike Global Offensive	1	23	2	1	2	1	2	1	1	-0.928571	-1	-1.25	-0.75	0	5.33333	4.33333	4.33333	3.59259	3.63889	NA	NA	NA	NA	NA	NA	NA	NA	NA
105	A	Counter Strike Global Offensive	1	20	2	1	1	1	2	2	1	1.42857	2	1.5	1	0	5.33333	6	4.66667	3.96296	4.41667	NA	NA	NA	NA	NA	NA	NA	NA	NA
111	A	Counter Strike Global Offensive	1	23	2	1	1	1	2	2	1	0	0.6	-1.25	0.5	0	2.66667	3.66667	3.66667	3	3.66667	NA	NA	NA	NA	NA	NA	NA	NA	NA
169	A	Counter Strike Global Offensive	1	27	2	1	2	1	2	1	1	-1	-0.6	-2	-1	1	5	3	3	2.7037	3.22222	NA	NA	NA	NA	NA	NA	NA	NA	NA
215	A	Counter Strike Global Offensive	1	26	2	1	1	1	2	1	1	0.285714	0.4	-0.25	0.75	0	4	5	5.66667	3.07407	3.16667	NA	NA	NA	NA	NA	NA	NA	NA	NA
39	A	Dark Souls 2	1	25	3	1	1	2	1	2	1	0.714286	0.6	0.25	1.5	0	5	5.33333	1	3.62963	3.80556	NA	NA	NA	NA	NA	NA	NA	NA	NA
67	A	Dark Souls 2	1	27	2	1	1	2	3	2	1	-0.142857	-0.2	-1	0.75	0	5.33333	5.33333	3.66667	3.07407	3.75	NA	NA	NA	NA	NA	NA	NA	NA	NA
90	A	Dark Souls 3	1	21	2	1	2	2	2	2	1	1.71429	2	1.5	2	0	1.66667	1	3	4.55556	3.61111	NA	NA	NA	NA	NA	NA	NA	NA	NA
109	A	Dark Souls 3	1	19	2	1	1	2	2	2	1	0.857143	1.2	1.25	0.25	0	5.66667	5.66667	2.33333	3.25926	3.80556	NA	NA	NA	NA	NA	NA	NA	NA	NA
133	A	Dark Souls 3	1	26	2	1	1	2	1	2	1	1.28571	1.8	1	1.25	0	6	7	0	3.62963	3.97222	NA	NA	NA	NA	NA	NA	NA	NA	NA
17	A	Diablo	2	22	2	1	1	3	1	2	1	0.571429	0	0.5	1.5	0	4.33333	4.33333	2.66667	3	3.61111	NA	NA	NA	NA	NA	NA	NA	NA	NA
24	A	Diablo 3	1	22	2	1	1	3	2	3	1	-0.428571	-0.6	-1	0.25	0	6.33333	5	4	2.59259	4.75	NA	NA	NA	NA	NA	NA	NA	NA	NA
174	A	Diablo 3	2	22	2	1	3	3	1	2	1	0.642857	0.4	0.25	1.5	0	5.66667	3.66667	2.66667	3.03704	3.83333	NA	NA	NA	NA	NA	NA	NA	NA	NA
230	A	Diablo 3	1	24	2	1	1	3	1	2	1	0.714286	0.6	0.25	1.25	1	5.33333	2.66667	3	2.62963	3.83333	NA	NA	NA	NA	NA	NA	NA	NA	NA
53	A	Divinity: Original Sin	1	27	2	1	1	3	1	2	1	1.07143	1	0.5	2	0	4	5	2.33333	2.85185	2.69444	NA	NA	NA	NA	NA	NA	NA	NA	NA
170	A	Divinity: Original Sin	1	21	2	1	1	3	1	2	1	0.142857	0	-0.5	1	0	6	7	0	2.74074	3.41667	NA	NA	NA	NA	NA	NA	NA	NA	NA
59	A	DOTA 2	1	29	2	1	1	3	2	2	1	-0.428571	-0.2	-1.5	0.25	0	6	5.66667	4.66667	3.07407	3.58333	NA	NA	NA	NA	NA	NA	NA	NA	NA
115	A	FIFA 17	1	20	3	1	1	3	2	2	1	-0.285714	-0.2	0	-0.25	-2	4	3.66667	2	2.81481	2.58333	NA	NA	NA	NA	NA	NA	NA	NA	NA
98	A	Grand Theft Auto V	1	19	2	1	1	2	1	2	1	0.571429	1.8	0	-0.5	1	4.66667	7	4.66667	3.22222	3.61111	NA	NA	NA	NA	NA	NA	NA	NA	NA
185	A	Grand Theft Auto V	1	27	2	1	1	2	1	2	1	1.35714	1.8	1.25	1.25	0	7	5.66667	1.66667	2.74074	4.33333	NA	NA	NA	NA	NA	NA	NA	NA	NA
33	A	Heroes of Might & Magic 3	1	18	2	1	1	3	1	2	1	-0.428571	-0.6	-2	1.25	0	5.33333	7	3	2.85185	4.08333	NA	NA	NA	NA	NA	NA	NA	NA	NA
34	A	Heroes of Might & Magic 3	1	20	2	1	4	3	1	2	1	-0.714286	-1.8	-1.75	1.5	0	4	5.33333	3.33333	3.92593	4.36111	NA	NA	NA	NA	NA	NA	NA	NA	NA
71	A	Horizon Zero Dawn	2	27	3	1	2	2	1	2	1	1.57143	2	1.5	1.5	0	5.66667	6.33333	3.66667	3.11111	4.08333	NA	NA	NA	NA	NA	NA	NA	NA	NA
184	A	Horizon Zero Dawn	1	33	3	1	1	2	1	2	1	1.57143	1.8	1	2	1	5.33333	6.33333	0	4.25926	3.66667	NA	NA	NA	NA	NA	NA	NA	NA	NA
29	A	Knights of the Old Republic	2	24	2	1	1	2	1	2	1	0.142857	0.6	-0.5	0.25	0	6.66667	5.66667	5	3.44444	4.30556	NA	NA	NA	NA	NA	NA	NA	NA	NA
10	A	League of Legends	1	21	2	1	1	3	2	2	1	0.357143	0.8	0.25	-0.5	2	6	4.66667	4	4.18519	4.19444	NA	NA	NA	NA	NA	NA	NA	NA	NA
52	A	League of Legends	1	22	2	1	1	3	2	2	1	-0.0714286	-0.4	0	0.25	0	4	4	4.66667	3.48148	3.63889	NA	NA	NA	NA	NA	NA	NA	NA	NA
86	A	League of Legends	1	28	2	1	1	3	2	2	1	-1.28571	-1.6	-0.75	-1.75	0	4.66667	3.33333	3	3.25926	3.11111	NA	NA	NA	NA	NA	NA	NA	NA	NA
122	A	League of Legends	2	22	2	1	1	3	3	3	1	0.214286	0.6	0	0	0	3.33333	3	3.33333	2.40741	3	NA	NA	NA	NA	NA	NA	NA	NA	NA
134	A	League of Legends	1	24	2	1	2	3	2	2	1	0.857143	0.4	1	1.5	0	6	5.33333	2.66667	3.48148	3.61111	NA	NA	NA	NA	NA	NA	NA	NA	NA
178	A	League of Legends	2	25	2	1	1	3	2	2	1	0.142857	0.2	-0.75	1	0	5.66667	5	6.66667	4.07407	3.13889	NA	NA	NA	NA	NA	NA	NA	NA	NA
202	A	League of Legends	1	21	2	1	1	3	2	2	1	-1.35714	-1.4	-2	-1.25	1	5.33333	3.33333	4	1.92593	2.97222	NA	NA	NA	NA	NA	NA	NA	NA	NA
64	A	Life Is Strange	1	22	2	1	2	2	1	2	1	1.07143	0.8	1	1.75	0	3.66667	5.66667	6	3.59259	3.36111	NA	NA	NA	NA	NA	NA	NA	NA	NA
158	A	Life Is Strange	1	24	2	1	2	2	1	2	1	1.5	1	2	2	0	7	5	0	2.96296	3.97222	NA	NA	NA	NA	NA	NA	NA	NA	NA
160	A	Life Is Strange	2	24	2	1	1	2	1	1	1	1.57143	1.8	1.5	2	-1	0	4.66667	0	3.03704	3.69444	NA	NA	NA	NA	NA	NA	NA	NA	NA
16	A	Masa Effect: Andromeda	1	22	2	1	2	2	1	2	1	0.5	1.2	-1	1.25	0	7	5	0	2.22222	3.83333	NA	NA	NA	NA	NA	NA	NA	NA	NA
41	A	Masa Effect: Andromeda	1	26	3	1	2	2	1	2	1	0.857143	1.8	-1	1.75	0	6	6.33333	4.33333	2.40741	3.91667	NA	NA	NA	NA	NA	NA	NA	NA	NA
99	A	Masa Effect: Andromeda	1	24	3	1	2	2	2	2	1	1.14286	1.4	1	0.75	2	6	7	4.66667	3.77778	4.11111	NA	NA	NA	NA	NA	NA	NA	NA	NA
171	A	Masa Effect: Andromeda	2	34	2	1	1	2	1	2	1	0.642857	0.4	0.25	1.5	0	6	6.33333	0	3.48148	4	NA	NA	NA	NA	NA	NA	NA	NA	NA
172	A	Masa Effect: Andromeda	2	33	3	1	1	2	1	2	1	-0.428571	0	-1.25	-0.25	0	5.33333	6	0	3.92593	4.30556	NA	NA	NA	NA	NA	NA	NA	NA	NA
200	A	Mass Effect	1	27	2	1	2	2	1	2	1	1	2	-1.25	2	1	6.66667	4	0	2.59259	3.30556	NA	NA	NA	NA	NA	NA	NA	NA	NA
100	A	Minecraft	2	30	2	1	1	1	2	2	1	-0.857143	-1	-1.25	-1	2	7	7	3.66667	3.03704	4.02778	NA	NA	NA	NA	NA	NA	NA	NA	NA
21	A	Overwatch	1	25	2	1	1	1	2	1	1	0.5	0.8	0.75	0	0	0	5.33333	4.33333	3.11111	3.72222	NA	NA	NA	NA	NA	NA	NA	NA	NA
49	A	Overwatch	1	25	2	1	1	1	2	1	1	-0.5	-0.2	-0.5	-1	0	7	6	5.33333	3	3.33333	NA	NA	NA	NA	NA	NA	NA	NA	NA
56	A	Overwatch	1	26	2	1	2	1	2	1	1	1.07143	1.2	0.75	1.25	1	5	5.66667	3.66667	3.2963	3.94444	NA	NA	NA	NA	NA	NA	NA	NA	NA
57	A	Overwatch	1	23	2	1	2	1	2	1	1	1.21429	0.4	1.75	2	0	7	7	2.33333	4.18519	4.47222	NA	NA	NA	NA	NA	NA	NA	NA	NA
58	A	Overwatch	2	18	2	1	2	1	2	1	1	0.928571	1	0.5	1.5	0	6.33333	3.66667	6.66667	3.92593	3.52778	NA	NA	NA	NA	NA	NA	NA	NA	NA
93	A	Overwatch	1	21	2	1	2	1	2	1	1	0.428571	0	0.75	0.75	0	5	4.66667	5.33333	2.59259	4.05556	NA	NA	NA	NA	NA	NA	NA	NA	NA
129	A	Overwatch	2	23	2	1	1	2	3	2	1	1.07143	1	0.75	1.75	0	5.66667	5.33333	3	3.33333	3.66667	NA	NA	NA	NA	NA	NA	NA	NA	NA
176	A	Overwatch	1	24	2	1	1	1	2	2	1	0.214286	0.2	-1	1.5	0	6.33333	4.66667	6	2.59259	3.88889	NA	NA	NA	NA	NA	NA	NA	NA	NA
177	A	Overwatch	2	22	2	1	4	1	2	1	1	-0.0714286	0.2	-1	0.5	0	4.33333	5	3.66667	3.66667	3.66667	NA	NA	NA	NA	NA	NA	NA	NA	NA
228	A	Overwatch	1	21	2	1	1	1	2	1	1	0.428571	0.2	1	0.25	0	5.33333	3.33333	4	3.11111	3.61111	NA	NA	NA	NA	NA	NA	NA	NA	NA
229	A	Overwatch	1	21	2	1	1	1	2	2	1	-0.214286	-0.2	-0.75	0.5	-1	6.66667	3	4.33333	3.2963	3.63889	NA	NA	NA	NA	NA	NA	NA	NA	NA
85	A	Rise of the Tomb Raider	1	36	2	1	2	2	1	2	1	1.42857	2	1.25	1.25	0	6.66667	7	0	3.48148	4.16667	NA	NA	NA	NA	NA	NA	NA	NA	NA
137	A	Serial Cleaner	2	21	2	1	2	3	2	3	1	-1.07143	-1.6	-2	0.5	-1	7	3	1	2.55556	3.69444	NA	NA	NA	NA	NA	NA	NA	NA	NA
60	A	Superhot	2	19	2	2	2	1	1	2	1	-0.0714286	1.2	0.25	-2	0	5.33333	6.33333	1.66667	3.92593	4.41667	NA	NA	NA	NA	NA	NA	NA	NA	NA
141	A	Superhot VR	1	23	2	2	2	1	1	2	1	-0.214286	0.4	-1	-0.25	0	5	0	0	3.07407	3.69444	NA	NA	NA	NA	NA	NA	NA	NA	NA
238	A	Team Fortress 2	1	22	2	1	1	1	2	1	1	-0.214286	0.4	-0.5	-0.75	0	4.33333	5.66667	5.33333	3.88889	3.38889	NA	NA	NA	NA	NA	NA	NA	NA	NA
96	A	The Binding of Isaac	2	24	2	1	1	3	1	2	1	-0.5	-0.6	-0.5	-0.5	0	6.33333	6.66667	3.66667	3.81481	4.08333	NA	NA	NA	NA	NA	NA	NA	NA	NA
164	A	The Elder Scrolls IV: Oblivion	1	20	2	1	1	1	1	2	1	-0.214286	0.6	-1.5	0	0	6	5.33333	0	2.77778	4.22222	NA	NA	NA	NA	NA	NA	NA	NA	NA
15	A	Tibia	1	22	2	1	3	3	2	2	1	-1.57143	-1.6	-2	-1	-2	5	5	5	2.7037	3.86111	NA	NA	NA	NA	NA	NA	NA	NA	NA
162	A	Wiedźmin 1	2	28	2	1	1	1	1	2	1	0.285714	1	-0.75	0.5	0	7	6	3	3.11111	4.27778	NA	NA	NA	NA	NA	NA	NA	NA	NA
175	A	Wiedźmin 1	1	26	2	1	1	2	1	2	1	0.428571	1.8	-0.75	0	0	5.66667	5.33333	3.66667	3.14815	3.11111	NA	NA	NA	NA	NA	NA	NA	NA	NA
190	A	Wiedźmin 1	1	18	2	1	1	2	1	2	1	0.785714	0.8	0.5	1.5	-1	5	6	0	3.55556	3.22222	NA	NA	NA	NA	NA	NA	NA	NA	NA
208	A	Wiedźmin 1	1	23	2	1	4	2	1	2	1	1.28571	1.2	1.25	1.75	0	7	6	0	3.88889	4.38889	NA	NA	NA	NA	NA	NA	NA	NA	NA
12	A	Wiedźmin 2: Zabójcy Królów	2	21	2	1	1	2	1	2	1	1.42857	1.4	1.25	2	0	4	6	1.66667	3.81481	3.88889	NA	NA	NA	NA	NA	NA	NA	NA	NA
97	A	Wiedźmin 2: Zabójcy Królów	2	22	2	1	2	2	1	2	1	0.714286	1	0.5	0.75	0	4.66667	5.33333	3.66667	2.7037	3.58333	NA	NA	NA	NA	NA	NA	NA	NA	NA
121	A	Wiedźmin 2: Zabójcy Królów	2	22	2	1	1	2	1	2	1	1.07143	0.8	0.75	1.75	1	4.66667	7	0	3.88889	3.55556	NA	NA	NA	NA	NA	NA	NA	NA	NA
157	A	Wiedźmin 2: Zabójcy Królów	1	20	2	1	1	2	1	2	1	0.642857	0.6	0	1.5	0	5.33333	6.66667	0	3.03704	3.47222	NA	NA	NA	NA	NA	NA	NA	NA	NA
189	A	Wiedźmin 2: Zabójcy Królów	1	25	2	1	2	3	1	2	1	0.857143	0.6	1	1	1	4.33333	5	2.66667	3.18519	3.72222	NA	NA	NA	NA	NA	NA	NA	NA	NA
191	A	Wiedźmin 2: Zabójcy Królów	1	28	2	1	2	2	1	2	1	0.571429	-0.2	0.25	2	0	3.66667	6	0	2.88889	2.80556	NA	NA	NA	NA	NA	NA	NA	NA	NA
236	A	Wiedźmin 2: Zabójcy Królów	1	27	2	1	1	2	1	2	1	1.35714	1.4	2	1	0	6	6	0	2.81481	3.44444	NA	NA	NA	NA	NA	NA	NA	NA	NA
6	A	Wiedźmin 3: Dziki Gon	1	19	2	1	2	2	1	2	1	1	0.8	0.75	1.75	0	6.66667	6.66667	3.33333	3.07407	3.88889	NA	NA	NA	NA	NA	NA	NA	NA	NA
20	A	Wiedźmin 3: Dziki Gon	2	25	3	1	1	2	1	2	1	1.28571	1.8	0.75	1.5	0	4.66667	7	0	2.37037	2.86111	NA	NA	NA	NA	NA	NA	NA	NA	NA
23	A	Wiedźmin 3: Dziki Gon	1	23	2	1	2	2	1	2	1	1	1.4	1	0.75	0	5.33333	6.33333	4	2.92593	3.91667	NA	NA	NA	NA	NA	NA	NA	NA	NA
28	A	Wiedźmin 3: Dziki Gon	1	23	2	1	1	2	1	2	1	1.57143	1.6	2	1.5	0	4.66667	6.33333	0	3.37037	3.44444	NA	NA	NA	NA	NA	NA	NA	NA	NA
32	A	Wiedźmin 3: Dziki Gon	2	25	2	1	1	2	1	2	1	1.78571	1.8	2	2	0	0	7	5	4.55556	4.16667	NA	NA	NA	NA	NA	NA	NA	NA	NA
40	A	Wiedźmin 3: Dziki Gon	2	20	2	1	1	2	1	2	1	1.28571	1	1.25	2	0	4	7	0	3.48148	3	NA	NA	NA	NA	NA	NA	NA	NA	NA
43	A	Wiedźmin 3: Dziki Gon	2	20	2	1	1	2	1	2	1	1.57143	1.8	1.25	2	0	4	6	0	3.25926	3.44444	NA	NA	NA	NA	NA	NA	NA	NA	NA
54	A	Wiedźmin 3: Dziki Gon	1	18	2	1	1	2	1	2	1	1.07143	1	1	1.5	0	3.66667	5	3.66667	3.14815	2.88889	NA	NA	NA	NA	NA	NA	NA	NA	NA
55	A	Wiedźmin 3: Dziki Gon	1	21	2	1	2	2	1	2	1	1.14286	1.8	0.5	1.25	0	5.33333	7	6	3.40741	4.63889	NA	NA	NA	NA	NA	NA	NA	NA	NA
61	A	Wiedźmin 3: Dziki Gon	1	19	2	1	2	2	1	2	1	1.85714	2	2	2	0	7	7	0	2.88889	3.47222	NA	NA	NA	NA	NA	NA	NA	NA	NA
92	A	Wiedźmin 3: Dziki Gon	2	23	2	1	1	1	1	2	1	1.85714	1.8	1.75	2	2	5.66667	7	0	3.59259	3.22222	NA	NA	NA	NA	NA	NA	NA	NA	NA
95	A	Wiedźmin 3: Dziki Gon	1	20	2	1	1	2	1	2	1	1.42857	1.8	1.25	1.5	0	4.66667	6.66667	0	3.55556	3.55556	NA	NA	NA	NA	NA	NA	NA	NA	NA
113	A	Wiedźmin 3: Dziki Gon	2	23	2	1	2	2	1	2	1	1.5	2	1.25	1.5	0	6.66667	7	4.33333	3.77778	3.83333	NA	NA	NA	NA	NA	NA	NA	NA	NA
117	A	Wiedźmin 3: Dziki Gon	2	26	2	1	4	2	1	2	1	1.85714	2	2	2	0	6	7	3	3.66667	4.22222	NA	NA	NA	NA	NA	NA	NA	NA	NA
132	A	Wiedźmin 3: Dziki Gon	1	21	2	1	1	2	1	2	1	1	1.6	0.25	1.25	0	5	6.66667	2.66667	3.55556	3.77778	NA	NA	NA	NA	NA	NA	NA	NA	NA
179	A	Wiedźmin 3: Dziki Gon	1	33	2	1	1	2	1	2	1	0	-0.4	-0.25	0.25	2	5.33333	5.33333	4.33333	2.51852	2.69444	NA	NA	NA	NA	NA	NA	NA	NA	NA
214	A	Wiedźmin 3: Dziki Gon	1	32	2	1	1	2	1	2	1	1.42857	2	1.75	0.75	0	6	6	7	3.66667	3.66667	NA	NA	NA	NA	NA	NA	NA	NA	NA
237	A	Wiedźmin 3: Dziki Gon	1	31	2	1	1	2	1	2	1	0.857143	1	0.5	1.25	0	5	6	3.33333	3.33333	3.11111	NA	NA	NA	NA	NA	NA	NA	NA	NA
243	A	Wiedźmin 3: Dziki Gon	1	32	2	1	1	2	1	2	1	1.21429	1.6	0.75	1.5	0	6.66667	6.33333	3	3.77778	3.66667	NA	NA	NA	NA	NA	NA	NA	NA	NA
1P_4001	D	VR Simulator for Rescue Service	1	22	2	2	1	1	1	2	1	-0.5	-0.6	-0.5	-0.5	0	NA	NA	NA	NA	NA	-0.25	-0.333333	-0.25	-0.5	0	0	-0.333333	3.6	3.4
1K_4002	D	VR Simulator for Rescue Service	1	20	2	2	1	1	1	2	1	-0.571429	-0.2	-1.25	-0.5	0	NA	NA	NA	NA	NA	1.75	0.333333	-1	0	0.25	1	0	4.8	4.6
1G_4003	D	VR Simulator for Rescue Service	1	22	2	2	1	1	1	2	1	0.714286	0.6	0.75	0.75	1	NA	NA	NA	NA	NA	0.25	0	1	0.5	0.5	0.75	0	4.2	4.8
1D_4004	D	VR Simulator for Rescue Service	1	21	2	2	1	1	1	2	1	0.357143	0.8	0.25	0.25	-1	NA	NA	NA	NA	NA	-0.25	1.83333	0.5	0	0.25	0.75	0.333333	4.8	5.4
1P_4005	D	VR Simulator for Rescue Service	1	22	2	2	1	1	1	2	1	-0.285714	-0.4	-1	0.5	0	NA	NA	NA	NA	NA	-2.5	0.666667	-1.5	-0.5	-0.25	0.75	-2	4	4.6
1D_4006	D	VR Simulator for Rescue Service	1	20	2	2	1	1	1	2	1	0	0	0	0	0	NA	NA	NA	NA	NA	0	0.333333	0	-0.25	0	0	0	3	3
1K_4007	D	VR Simulator for Rescue Service	1	23	2	2	1	1	1	2	1	0.714286	0.6	1	1	-1	NA	NA	NA	NA	NA	-0.75	0.666667	-1	0.25	0	0	0	5.6	4.8
1G_4008	D	VR Simulator for Rescue Service	1	20	2	2	1	1	1	2	1	1.21429	1.6	1	1	1	NA	NA	NA	NA	NA	-0.75	1.83333	-1.25	0.25	-0.25	-1.25	-0.333333	5.6	5.6
1K_4009	D	VR Simulator for Rescue Service	1	20	2	2	1	1	1	2	1	0.785714	0.8	0.5	0.75	2	NA	NA	NA	NA	NA	-0.25	0.833333	-0.75	0.5	-0.5	-0.75	0.666667	4.8	4
1P_4011	D	VR Simulator for Rescue Service	1	20	2	2	1	1	1	2	1	0.642857	0.8	0.25	1	0	NA	NA	NA	NA	NA	0.75	0.333333	-1.25	0.75	0.25	-0.75	-0.333333	4.6	4.6
1D_4012	D	VR Simulator for Rescue Service	1	21	2	2	1	1	1	2	1	0.571429	0.6	0.75	0.5	0	NA	NA	NA	NA	NA	-0.75	-0.666667	-0.75	0.5	0.5	0.5	-0.666667	4.4	3
1D_4013	D	VR Simulator for Rescue Service	1	22	2	2	1	1	1	2	1	-0.142857	0	-0.5	0.25	-1	NA	NA	NA	NA	NA	1.25	0.833333	0.25	0.5	-0.25	0	1	3.4	2.4
1K_4014	D	VR Simulator for Rescue Service	1	20	2	2	1	1	1	2	1	0.928571	1	1	1	0	NA	NA	NA	NA	NA	-2.5	-0.5	0.25	0.5	0	-0.5	-0.666667	3.8	4.6
1P_4015	D	VR Simulator for Rescue Service	1	21	2	2	1	1	1	2	1	1	0.6	1	1.75	0	NA	NA	NA	NA	NA	-1.5	-0.833333	-1.75	-0.5	0.25	-0.5	-1.33333	5	5.2
1G_4016	D	VR Simulator for Rescue Service	1	21	2	2	1	1	1	2	1	0.428571	0.8	-0.25	0.75	0	NA	NA	NA	NA	NA	-0.5	0.166667	-1.25	-0.75	-0.25	-1	-0.666667	3.6	4.2
1D_4017	D	VR Simulator for Rescue Service	1	21	2	2	1	1	1	2	1	-1.07143	-1.8	-1.75	0	1	NA	NA	NA	NA	NA	-3	-2.83333	-3	0.5	-2	-2	-2	1.4	3
1K_4018	D	VR Simulator for Rescue Service	1	19	2	2	1	1	1	2	1	0.928571	1	1	1	0	NA	NA	NA	NA	NA	0	0	0.25	0.75	0.25	0.25	0.333333	3.8	4
1G_4019	D	VR Simulator for Rescue Service	1	24	2	2	1	1	1	2	1	0.714286	1	0.25	1	0	NA	NA	NA	NA	NA	-1	0.833333	-0.75	-1	-0.75	-0.75	-1.66667	4.8	4.6
1P_4020	D	VR Simulator for Rescue Service	1	21	2	2	1	1	1	2	1	0.0714286	-0.6	0	0.75	1	NA	NA	NA	NA	NA	-0.5	-0.833333	0.25	-0.25	-2	-1.25	0	3.6	4.4
1D_4021	D	VR Simulator for Rescue Service	1	24	2	2	1	1	1	2	1	1.35714	1	1.25	2	1	NA	NA	NA	NA	NA	1.5	2.5	0	0	-1.5	-1.25	0.333333	5.8	3.4
1G_4022	D	VR Simulator for Rescue Service	1	23	2	2	1	1	1	2	1	0.785714	0.8	1	1	-1	NA	NA	NA	NA	NA	0.75	0.5	1	1.25	0.5	0.5	0.666667	5.6	3.4
1K_4023	D	VR Simulator for Rescue Service	1	22	2	2	1	1	1	2	1	0.785714	0.6	0.75	1	1	NA	NA	NA	NA	NA	-0.75	0.833333	0.25	0.25	0.5	0.5	-0.333333	4.4	4.4
1P_4024	D	VR Simulator for Rescue Service	1	22	2	2	1	1	1	2	1	0.928571	1	1	1	0	NA	NA	NA	NA	NA	0	1.16667	0	0	-0.25	0.75	-0.333333	4.8	5
1K_4025	D	VR Simulator for Rescue Service	1	19	2	2	1	1	1	2	1	0.214286	0.6	0	0	0	NA	NA	NA	NA	NA	-0.25	-0.166667	1	0	0.25	0.25	0	3.4	3
1G_4026	D	VR Simulator for Rescue Service	1	24	2	2	1	1	1	2	1	-0.785714	-0.6	-1.25	-0.25	-2	NA	NA	NA	NA	NA	-2	0	-2.5	-1.75	0.25	0.25	-0.666667	3.8	3.4
1P_4027	D	VR Simulator for Rescue Service	1	21	2	2	1	1	1	2	1	0.571429	0.6	0.5	0.5	1	NA	NA	NA	NA	NA	-0.5	0.833333	0	0.25	0.5	0.5	1	5.2	4.4
1D_4028	D	VR Simulator for Rescue Service	1	23	2	2	1	1	1	2	1	0.357143	-0.2	0.25	1.5	-1	NA	NA	NA	NA	NA	-2.25	-1.33333	-2	0.5	-0.5	-0.5	-1.66667	4.2	2.2
1K_4029	D	VR Simulator for Rescue Service	1	21	2	2	1	1	1	2	1	0.857143	0.6	1	1.25	0	NA	NA	NA	NA	NA	0.25	1.83333	0.5	0.5	0.75	-0.25	-1	3.6	3.8
1P_4030	D	VR Simulator for Rescue Service	1	24	2	2	1	1	1	2	1	0.714286	0.4	1.25	1	-1	NA	NA	NA	NA	NA	-1.5	0.833333	-1.25	0.25	0	0.75	0.666667	4.8	4
1D_4031	D	VR Simulator for Rescue Service	1	19	2	2	1	1	1	2	1	0.5	0.6	0.25	1	-1	NA	NA	NA	NA	NA	-0.25	0.333333	-0.5	0.25	0.25	-0.75	-0.333333	3.4	4.6
1G_4032	D	VR Simulator for Rescue Service	1	20	2	2	1	1	1	2	1	-0.785714	0	-0.75	-1.5	-2	NA	NA	NA	NA	NA	0	1	-1.75	0.25	-1.25	-0.5	-0.666667	2.8	1.4
1K_4033	D	VR Simulator for Rescue Service	1	21	2	2	1	1	1	2	1	-0.857143	-1.2	-1	-0.25	-1	NA	NA	NA	NA	NA	-0.25	0	-0.75	0	-0.5	-0.25	-2	3.6	4
1P_4034	D	VR Simulator for Rescue Service	2	21	2	2	1	1	1	2	1	0.285714	0.6	-1	1.5	-1	NA	NA	NA	NA	NA	-0.75	0.833333	0.25	0.25	-1.5	-0.5	0	4.6	2
1G_4035	D	VR Simulator for Rescue Service	1	19	2	2	1	1	1	2	1	1	1	1	1.25	0	NA	NA	NA	NA	NA	2	1.66667	1.5	-1	-0.25	0.75	0.666667	5.6	6.4
1D_4036	D	VR Simulator for Rescue Service	1	22	2	2	1	1	1	2	1	-0.5	-0.4	-1	0	-1	NA	NA	NA	NA	NA	-0.75	-0.5	-1.5	-2	-2	-1.75	-1.33333	4	4.2
1P_4037	D	VR Simulator for Rescue Service	1	23	2	2	1	1	1	2	1	0.714286	0.2	1	1	1	NA	NA	NA	NA	NA	0	0	-0.25	0.75	0.5	1	0.333333	4	4
1G_4038	D	VR Simulator for Rescue Service	1	19	2	2	1	1	1	2	1	0.785714	0.8	0	2	-1	NA	NA	NA	NA	NA	2.25	1.33333	0	-1.25	0	-0.75	1.33333	3.8	3
1D_4039	D	VR Simulator for Rescue Service	1	19	2	2	1	1	1	2	1	0.142857	0.2	0	0.5	-1	NA	NA	NA	NA	NA	0.25	0.666667	0	0.25	0	-0.25	1	3	2.8
1K_4040	D	VR Simulator for Rescue Service	1	22	2	2	1	1	1	2	1	0.214286	0.6	0.5	0	-2	NA	NA	NA	NA	NA	2.75	1.33333	0.75	0.25	1.25	1.25	0.333333	5	4
1G_4041	D	VR Simulator for Rescue Service	1	20	2	2	1	1	1	2	1	0.428571	0.6	-0.25	1	0	NA	NA	NA	NA	NA	0.75	0.666667	-0.5	-2	-1.5	-0.25	0.333333	5.2	4.4
1D_4042	D	VR Simulator for Rescue Service	1	20	2	2	1	1	1	2	1	0.142857	0	0	0.75	-1	NA	NA	NA	NA	NA	-1.5	0.5	-1.5	-1.5	-1.5	-0.75	-0.666667	3.6	3.6
1K_4043	D	VR Simulator for Rescue Service	1	23	2	2	1	1	1	2	1	-0.642857	-0.6	-0.75	-0.75	0	NA	NA	NA	NA	NA	-1.75	-1.33333	-2	-1.75	0	-0.25	-1.66667	4	4
1P_4044	D	VR Simulator for Rescue Service	1	21	2	2	1	1	1	2	1	0.642857	0.6	1	1	-2	NA	NA	NA	NA	NA	0.75	0.5	-1	-1.5	-0.75	0.5	-1	5	5
1K_4045	D	VR Simulator for Rescue Service	1	22	2	2	1	1	1	2	1	1.21429	0.6	1.5	2	0	NA	NA	NA	NA	NA	-2	-0.333333	0.25	-1.25	-0.75	0	-0.333333	5	3.8
1G_4046	D	VR Simulator for Rescue Service	1	24	2	2	1	1	1	2	1	0.285714	-0.4	0.5	1	0	NA	NA	NA	NA	NA	0.5	-0.166667	-0.75	-1	0	0.5	0.333333	4.6	5.4
1D_4047	D	VR Simulator for Rescue Service	1	21	2	2	1	1	1	2	1	0	-0.4	0.5	0	0	NA	NA	NA	NA	NA	0.25	-0.166667	-0.25	0	0	0	0	3	3
1P_4048	D	VR Simulator for Rescue Service	1	19	2	2	1	1	1	2	1	-1.21429	-1.2	-1	-1.25	-2	NA	NA	NA	NA	NA	0	-0.666667	-1.75	-1.25	-1.25	-1.25	-0.666667	1.8	1
1D_4049	D	VR Simulator for Rescue Service	1	20	2	2	1	1	1	2	1	0	-0.2	0.25	0	0	NA	NA	NA	NA	NA	0	-0.166667	0	-0.25	0	-0.25	0	4.8	5
1K_4050	D	VR Simulator for Rescue Service	1	19	2	2	1	1	1	2	1	0.928571	1	1	1	0	NA	NA	NA	NA	NA	0.5	0.333333	1	0	-1	-1	-0.333333	5	5.2
1P_4051	D	VR Simulator for Rescue Service	1	21	2	2	1	1	1	2	1	0	0	0	0	0	NA	NA	NA	NA	NA	0	0	0	0	0	0	0	4	4
1G_4052	D	VR Simulator for Rescue Service	1	20	2	2	1	1	1	2	1	0.642857	0.2	1	1	0	NA	NA	NA	NA	NA	0	0	0	-2	-0.75	0.25	0	4	4
1K_4053	D	VR Simulator for Rescue Service	1	23	2	2	1	1	1	2	1	0.857143	0.4	1	1.5	0	NA	NA	NA	NA	NA	-2.5	0	-1.5	0.5	-0.5	0.25	1	4.6	3.8
1D_4054	D	VR Simulator for Rescue Service	1	23	2	2	1	1	1	2	1	-0.214286	0	-0.5	0	-1	NA	NA	NA	NA	NA	-2.25	-3	-2.25	-1.75	-1.75	-0.75	1	3	3
1P_4055	D	VR Simulator for Rescue Service	1	22	2	2	1	1	1	2	1	-0.571429	-0.2	-1	-0.25	-2	NA	NA	NA	NA	NA	0.25	0.333333	-2	-1.5	-0.75	-1.25	-0.666667	2	2
1G_4056	D	VR Simulator for Rescue Service	1	22	2	2	1	1	1	2	1	-0.571429	-0.8	-0.5	-0.5	0	NA	NA	NA	NA	NA	-0.75	-0.666667	-1.75	-0.25	0	-0.25	-0.666667	3.4	3.6
1K_4057	D	VR Simulator for Rescue Service	1	20	2	2	1	1	1	2	1	0.428571	0.2	0.5	0.75	0	NA	NA	NA	NA	NA	-1.75	0.166667	-1.75	-0.5	0	-1	-0.666667	5	3.4
1D_4058	D	VR Simulator for Rescue Service	1	22	2	2	1	1	1	2	1	1	0.6	1	1.5	1	NA	NA	NA	NA	NA	0	0.833333	0.25	-1.25	0.25	0.5	0.333333	4.2	2.4
1G_4059	D	VR Simulator for Rescue Service	1	22	2	2	1	1	1	2	1	-0.428571	-0.6	0	-0.5	-1	NA	NA	NA	NA	NA	0	2	0.75	-0.25	-0.75	0.5	-0.333333	3.8	3.8
1P_4060	D	VR Simulator for Rescue Service	1	21	2	2	1	1	1	2	1	-0.5	-0.6	-0.75	-0.25	0	NA	NA	NA	NA	NA	-1.5	-0.166667	-1.75	-1	-0.75	-1	-1.33333	3.8	3.2
1D_4061	D	VR Simulator for Rescue Service	1	20	2	2	1	1	1	2	1	-0.285714	-0.6	-0.25	0	0	NA	NA	NA	NA	NA	-0.5	-1.5	0.5	1.5	0.75	-0.25	0	4.6	4.8
1G_4062	D	VR Simulator for Rescue Service	1	21	2	2	1	1	1	2	1	-1	-1	-1	-1	-1	NA	NA	NA	NA	NA	0	-0.666667	-2	-1	-1	-1	-0.333333	2	2
1P_4063	D	VR Simulator for Rescue Service	1	22	2	2	1	1	1	2	1	0.642857	0.6	0.25	1	1	NA	NA	NA	NA	NA	-0.5	2	0.25	0.25	1	-0.5	-0.666667	4	3.6
1K_4064	D	VR Simulator for Rescue Service	1	20	2	2	1	1	1	2	1	0.571429	0	1.25	0.75	0	NA	NA	NA	NA	NA	-1	0.666667	-1	-0.5	-0.5	0	-0.333333	3.6	3.8
1G_4065	D	VR Simulator for Rescue Service	1	23	2	2	1	1	1	2	1	1.14286	1	0.75	1.5	2	NA	NA	NA	NA	NA	-0.75	1.33333	0.25	1	1	1	0.333333	5.4	4.6
1K_4066	D	VR Simulator for Rescue Service	1	20	2	2	1	1	1	2	1	0.857143	0.2	1.25	1.5	0	NA	NA	NA	NA	NA	-1.5	1.33333	0	0.25	-0.5	0.5	-0.333333	4.8	5.6
1P_4067	D	VR Simulator for Rescue Service	1	19	2	2	1	1	1	2	1	0.571429	0.8	0.75	0.25	0	NA	NA	NA	NA	NA	0.5	0	2	-0.25	-0.75	-0.75	-0.666667	3	3
1D_4068	D	VR Simulator for Rescue Service	1	23	2	2	1	1	1	2	1	-0.214286	-0.4	-0.75	0.5	0	NA	NA	NA	NA	NA	0.25	-1	-2	-0.5	-0.5	-1	-0.666667	2.8	2.4
1P_4069	D	VR Simulator for Rescue Service	1	21	2	2	1	1	1	2	1	0.428571	1	-0.75	0.75	1	NA	NA	NA	NA	NA	-0.5	2	-0.25	0.25	0	1.25	-0.666667	5.4	5.2
1D_4070	D	VR Simulator for Rescue Service	1	21	2	2	1	1	1	2	1	0.428571	0.8	0	0.75	-1	NA	NA	NA	NA	NA	-1	0.333333	-1.25	-0.5	-0.5	0.5	-1.33333	4.6	3
1K_4071	D	VR Simulator for Rescue Service	1	20	2	2	1	1	1	2	1	-0.5	-1	-0.25	-0.25	0	NA	NA	NA	NA	NA	0.5	0.833333	-1	-0.5	-0.75	-0.25	-0.333333	3	2.8
1G_4072	D	VR Simulator for Rescue Service	1	20	2	2	1	1	1	2	1	-0.142857	1	-0.75	-0.75	-1	NA	NA	NA	NA	NA	-1	0.5	-0.25	0.75	0	-0.75	-0.333333	5.2	4.2
1G_4073	D	VR Simulator for Rescue Service	1	24	2	2	1	1	1	2	1	1	1	1	1	1	NA	NA	NA	NA	NA	0	0.666667	2	1	1	1	0.333333	5	5
1D_4074	D	VR Simulator for Rescue Service	1	22	2	2	1	1	1	2	1	0	0	0	0	0	NA	NA	NA	NA	NA	-1.5	1.16667	-0.75	-1	-0.75	-0.5	0	4	4
1K_4075	D	VR Simulator for Rescue Service	1	22	2	2	1	1	1	2	1	-0.0714286	-0.2	-0.5	0.5	0	NA	NA	NA	NA	NA	2.5	1.33333	0.75	1.25	0.25	-1.5	-0.666667	2.2	1.8
1P_4076	D	VR Simulator for Rescue Service	1	23	2	2	1	1	1	2	1	-0.5	-1.2	-1	0.5	1	NA	NA	NA	NA	NA	-1.25	0.5	-1	-0.5	-1.5	-0.75	-0.333333	1.6	1.8
1P_4077	D	VR Simulator for Rescue Service	1	21	2	2	1	1	1	2	1	0.428571	0	0.5	1	0	NA	NA	NA	NA	NA	-0.75	-1	-2	0.25	0.25	0.25	0	3.6	2.6
1G_4078	D	VR Simulator for Rescue Service	1	23	2	2	1	1	1	2	1	0.214286	0.6	0.25	0	-1	NA	NA	NA	NA	NA	-0.5	0.5	-0.25	0.25	0.5	0.5	0.666667	5	4.4
1K_4079	D	VR Simulator for Rescue Service	1	20	2	2	1	1	1	2	1	-0.0714286	0.2	-0.5	0.25	-1	NA	NA	NA	NA	NA	-0.5	-0.5	-2	-0.25	-0.25	-1.75	-1.33333	3	3.4
1D_4080	D	VR Simulator for Rescue Service	1	21	2	2	1	1	1	2	1	-2	-2	-2	-2	-2	NA	NA	NA	NA	NA	0	-1	-3	-2	-2	-2	-0.666667	1.4	1
1P_4081	D	VR Simulator for Rescue Service	1	22	2	2	1	1	1	2	1	-0.785714	-1	-1.75	0.25	0	NA	NA	NA	NA	NA	-3	-1.33333	-2.25	-2	-1.75	-2	-2	5	2
1K_4082	D	VR Simulator for Rescue Service	1	22	2	2	1	1	1	2	1	0.5	0.6	0	1	0	NA	NA	NA	NA	NA	-1.75	1.66667	-1	0.75	0	0.25	0.333333	5	3.4
1D_4083	D	VR Simulator for Rescue Service	1	22	2	2	1	1	1	2	1	1.78571	2	1.75	2	0	NA	NA	NA	NA	NA	0.5	1.83333	2.5	-2	-1.25	1	1	7	6.4
1G_4084	D	VR Simulator for Rescue Service	1	19	2	2	1	1	1	2	1	0.428571	0.4	0	1.25	-1	NA	NA	NA	NA	NA	-0.25	1.66667	0.25	-0.5	0	1	1	5.6	5.8
1P_4085	D	VR Simulator for Rescue Service	1	21	2	2	1	1	1	2	1	0.142857	0	-0.25	0.5	1	NA	NA	NA	NA	NA	-1.5	-0.5	-1.75	-0.25	-0.25	-1.25	-1.33333	4.6	1.8
1G_4086	D	VR Simulator for Rescue Service	1	23	2	2	1	1	1	2	1	0.571429	0.4	-0.25	1.5	1	NA	NA	NA	NA	NA	-2	-0.333333	-0.75	-1.25	-1.75	-2	-2	4.4	2.4
1K_4087	D	VR Simulator for Rescue Service	1	22	2	2	1	1	1	2	1	-0.142857	-0.6	0.25	0	0	NA	NA	NA	NA	NA	-0.25	-0.833333	-2.25	0	0	0	0	2.8	3.2
1D_4088	D	VR Simulator for Rescue Service	1	23	2	2	1	1	1	2	1	0	-0.4	-0.5	1.25	-1	NA	NA	NA	NA	NA	1.25	0.833333	-0.75	0	0.75	-1	0	4	1.8
1K_4089	D	VR Simulator for Rescue Service	1	20	2	2	1	1	1	2	1	1	1	1	1	1	NA	NA	NA	NA	NA	1.5	1.5	1	0.75	1	0.75	0.333333	4	2.6
1D_4090	D	VR Simulator for Rescue Service	1	23	2	2	1	1	1	2	1	0.714286	1	0.25	0.75	1	NA	NA	NA	NA	NA	-0.75	0.5	1	-0.25	0	1	0.333333	5	5
1P_4092	D	VR Simulator for Rescue Service	1	23	2	2	1	1	1	2	1	0.928571	1	1	1	0	NA	NA	NA	NA	NA	0.5	0.5	0.5	0	-0.5	0.75	1	5.4	6
1D_4093	D	VR Simulator for Rescue Service	1	36	2	2	1	1	1	2	1	-1.14286	-1.4	-1	-1	-1	NA	NA	NA	NA	NA	-0.5	1.5	-2.75	-1.25	-1	-1.75	-0.666667	2.6	4.2
1K_4094	D	VR Simulator for Rescue Service	1	35	2	2	1	1	1	2	1	-0.357143	-0.4	0	-0.5	-1	NA	NA	NA	NA	NA	0.5	1.5	-2.25	-1	-0.25	-0.5	-1.33333	3.8	4
1P_4095	D	VR Simulator for Rescue Service	1	39	2	2	1	1	1	2	1	-0.0714286	0.4	-1	0.25	0	NA	NA	NA	NA	NA	-3	-2.33333	-3	-2	-1	-2	-0.666667	3.6	1.6
1G_4096	D	VR Simulator for Rescue Service	1	42	2	2	1	1	1	2	1	0.928571	0.6	1	1.5	0	NA	NA	NA	NA	NA	-3	3	-0.25	0.5	1	1	2	5	3
1G_4099	D	VR Simulator for Rescue Service	1	27	2	2	1	1	1	2	1	0	0	0	0	0	NA	NA	NA	NA	NA	0	-0.333333	0	0	0	0	0	3	3.6
1D_4102	D	VR Simulator for Rescue Service	1	30	2	2	1	1	1	2	1	0.428571	-0.6	1	1	1	NA	NA	NA	NA	NA	-0.25	0.666667	0.25	-1.75	-1	0	0	3	3.8
1K_4103	D	VR Simulator for Rescue Service	1	40	2	2	1	1	1	2	1	-0.142857	-0.4	-0.25	0.25	0	NA	NA	NA	NA	NA	-1	1.16667	-1.25	-1	-0.5	0	0.333333	3.4	3.8
1G_4104	D	VR Simulator for Rescue Service	1	28	2	2	1	1	1	2	1	0	0	0	-0.25	1	NA	NA	NA	NA	NA	-1	-1	-0.75	0	-0.25	0.25	1.33333	3.8	3.8
1G_4105	D	VR Simulator for Rescue Service	1	31	2	2	1	1	1	2	1	1	1	0.75	1.25	1	NA	NA	NA	NA	NA	-0.5	0.5	0	0.5	0.25	0.75	1	5	5
1P_4106	D	VR Simulator for Rescue Service	1	33	2	2	1	1	1	2	1	0.857143	0.8	1	0.75	1	NA	NA	NA	NA	NA	-1.75	1.33333	-1	-1	-0.75	-1	-0.666667	4	3.4
1K_4108	D	VR Simulator for Rescue Service	2	33	2	2	1	1	1	2	1	1.28571	2	1	1.5	-2	NA	NA	NA	NA	NA	-0.75	-0.333333	-2.25	1.25	-0.5	-1.25	-0.666667	5.2	4
1K_4109	D	VR Simulator for Rescue Service	1	35	2	2	1	1	1	2	1	0.642857	0.8	0.25	1.25	-1	NA	NA	NA	NA	NA	-1	0.5	0	0	0	0.5	1	5	4
1P_4110	D	VR Simulator for Rescue Service	1	35	2	2	1	1	1	2	1	0.357143	-0.2	0.75	0.75	0	NA	NA	NA	NA	NA	-0.5	-0.5	-1.25	-0.75	0.25	0	-0.333333	5	5
1G_4111	D	VR Simulator for Rescue Service	1	35	2	2	1	1	1	2	1	0.428571	0.6	0	1	-1	NA	NA	NA	NA	NA	-1.75	1.83333	0.5	-1	0	-0.5	-1	5	4

## Sheet: mediations
ID	age	combined_scale	scene_realism	audience_behavior	audience_appearance	aest_class	manikin_valence	emo_joy	emo_love
2P_4001	23	0.230769	0	0.5	0.25	4	6	3.25	2.5
2K_4002	20	-0.307692	-0.2	-0.75	0	4.8	5	1.25	2.75
2G_4003	NA	-0.153846	-0.6	1	-0.75	4.6	7	1.75	1.25
2D_4004	NA	0.615385	0.6	1	0.25	4.6	6	2.75	3.5
2P_4005	NA	-0.615385	-0.8	-1.25	0.25	3.4	8	2.75	3.25
2D_4006	NA	-0.538462	-1	-0.5	0	3.8	6	3.25	2.5
2K_4007	23	2	2	2	2	6.6	5	1.75	2.5
2G_4008	21	0.615385	0.6	-0.25	1.5	4.8	7	1.75	2.5
2K_4009	NA	0.538462	0.8	0	0.75	3.6	6	4.5	2.75
2P_4011	NA	0.461538	0.2	0.75	0.5	4.6	7	1.5	1.25
2D_4012	21	0.538462	0	0.5	1.25	4.8	1	4.5	4.75
2D_4013	43	0.692308	1	0.5	0.5	4.4	9	1.5	1.25
2K_4014	19	1	0.8	1	1.25	5.4	7	2.5	1.25
2P_4015	NA	-0.230769	1	-1.75	-0.25	5.2	7	2	2.5
2G_4016	21	-0.230769	0	-1.75	1	4.6	6	1.25	2.25
2D_4017	21	0.846154	1.4	0	1	6.4	6	2.25	1.25
2K_4018	NA	0.692308	0.2	1	1	3	7	2.75	1
2G_4019	24	1.53846	1.8	0.75	2	5.2	7	4.75	2
2P_4020	22	1	1	1	1	5.4	6	1.75	1.5
2D_4021	NA	1.38462	1.2	1	2	4.8	5	1	2.5
2G_4022	20	0.769231	0.8	0.25	1.25	4.4	6	2.75	2
2K_4023	23	0	-0.2	0.25	0	4	7	4.25	2
2P_4024	22	-0.615385	-0.6	-1.75	0.5	3.4	5	3.5	3
2K_4025	20	1	1	1	1	3.2	7	1.75	2.75
2G_4026	24	0.153846	0	-0.75	1.25	3.4	5	1.25	3
2P_4027	NA	1	1	1	1	6	9	2.75	3
2D_4028	NA	-0.0769231	0	-0.75	0.5	4.2	6	4.25	2.25
2K_4029	22	0.846154	0.6	0.75	1.25	4.6	6	4.75	2.75
2P_4030	NA	0.538462	0.2	0	1.5	5	6	4	3.25
2D_4031	NA	1.23077	1.2	1.75	0.75	5.6	6	4.25	3.75
2G_4032	NA	-0.769231	-0.8	-0.75	-0.75	2.8	8	3	1
2K_4033	NA	0.615385	0	1	1	4.8	8	4	2.25
2P_4034	21	-0.0769231	0.4	-1	0.25	4.4	6	4.5	3.5
2G_4035	NA	0.384615	1	-0.5	0.5	4.8	6	3.25	3.75
2D_4036	22	-0.230769	0.4	0.25	-1.5	5.8	6	3.75	4.75
2P_4037	NA	-0.538462	0.8	-1.5	-1.25	4	5	2.5	1.5
2G_4038	20	0.0769231	-0.2	-0.5	1	3	7	2	1
2D_4039	NA	0.692308	0.6	0.5	1	5	7	4.25	2
2K_4040	NA	0.307692	0.4	-0.25	0.75	6.2	6	2.5	1.5
2G_4041	NA	1.23077	0.6	1.25	2	4.8	8	3.5	3.5
2D_4042	20	0	0.4	-0.5	0	5.4	7	2	2.5
2K_4043	24	-0.0769231	-0.2	-0.5	0.5	3.2	8	2.5	2.5
2P_4044	NA	-0.769231	-1	-1.5	0.25	2.8	6	2	2.25
2K_4045	23	0.846154	0.4	1	1.25	4.4	5	1.75	1.75
2G_4046	NA	0.923077	0.8	1	1	4.8	6	2	2
2D_4047	21	-0.230769	0.2	-1	0	4	8	3.25	1.5
2P_4048	NA	0	0	0	0	4	9	4.5	2.75
2D_4049	20	0.0769231	-0.2	0	0.5	4.4	7	1.75	1.25
2K_4050	NA	-1.15385	-1.4	-0.75	-1.25	1.4	2	1	2.75
2P_4051	NA	0.538462	0.2	1	0.5	3	1	2	1.75
2G_4052	25	0.230769	0.8	-1	0.75	3.2	5	1.25	2
2K_4053	NA	1.23077	1	1	1.75	4.6	2	1.25	2.25
2D_4054	NA	0.846154	1	1	0.5	5.4	8	2.5	2
2P_4055	NA	-0.0769231	0	-0.25	0	4	5	1	1
2G_4056	23	0.769231	1	0.25	1	4	5	2.5	2.75
2K_4057	NA	0	-0.6	-0.25	1	4.6	5	1.75	1.25
2D_4058	22	-0.153846	-0.4	-0.25	0.25	3	6	2.25	1.5
2G_4059	NA	1.07692	0.6	1.75	1	5	8	6	3.25
2P_4060	NA	-0.307692	-0.6	-0.5	0.25	4	6	1.5	2
2D_4061	NA	1.23077	1	1	1.75	6	8	2.25	1.25
2G_4062	NA	0.384615	-0.2	0.25	1.25	4.6	7	2.75	1.75
2P_4063	NA	1.46154	1	1.75	1.75	5.8	6	3	3.75
2K_4064	NA	1.61538	1.2	2	1.75	5	8	3.5	3.25
2G_4065	NA	0.769231	0.6	0.75	1	4	6	2.25	2
2K_4066	NA	0.384615	-0.2	0.5	1	4	7	4.25	2.5
2P_4067	20	0.0769231	0.2	-0.5	0.5	4.8	9	3	2.75
2D_4068	24	0.769231	1.2	-0.25	1.25	6	7	2.25	3
2P_4069	NA	-0.0769231	0	-0.75	0.5	3	6	2.25	2.5
2D_4070	NA	-0.153846	0.2	-0.75	0	4.2	9	1.25	1.25
2K_4071	NA	1.07692	0.4	1	2	4.6	8	4.25	3.5
2G_4072	NA	0.538462	0.6	0.25	0.75	4	9	1.5	1.75
2G_4073	NA	0.384615	0.6	-0.5	1	4	8	5	2.75
2D_4074	NA	-0.307692	-1	-0.5	0.75	1.8	7	1.25	1
2K_4075	21	-0.0769231	-0.6	-0.25	0.75	3.4	5	3	1.75
2P_4076	23	0.307692	0.2	-0.25	1	3.8	6	3	2
2P_4077	21	0.230769	0.2	-0.75	1.25	4	6	2.25	1
2G_4078	23	0.538462	0.6	0.5	0.5	4.6	8	2	3
2K_4079	20	-1.07692	-1.4	-1.5	-0.25	2.8	1	1	1
2D_4080	20	0.230769	0.6	-0.75	0.75	3.2	6	2.75	2.5
2P_4081	21	1.38462	1.4	2	0.75	5	6	5.25	5.5
2K_4082	NA	1.61538	1.4	1.5	2	5.4	8	1	3
2D_4083	NA	-0.384615	0.6	-2	0	3.8	7	3.75	3.25
2G_4084	NA	0.230769	0	0	0.75	4.2	7	1.25	1
2P_4085	21	2	2	2	2	7	9	6	5.5
2G_4086	23	0.0769231	0.2	-0.25	0.25	4.8	7	2	3
2K_4087	23	0.461538	0	0	1.5	4	9	4	1.75
2D_4088	23	0.153846	0	-0.75	1.25	3	7	3.5	3.75
2K_4089	NA	0.923077	0.6	1	1.25	5	6	2.5	2
2D_4090	NA	1.23077	1	1	1.75	5.4	9	5.25	2.75
2P_4092	23	0.615385	1	-0.5	1.25	6	7	1	2.25
2D_4093	NA	0.846154	0.6	1	1	2.6	7	1	1.25
2K_4094	36	0.769231	0.6	0.75	1	4.8	7	3.25	3
2P_4095	NA	-0.384615	-0.8	-0.5	0.25	4	6	1.75	2
2G_4096	42	-0.461538	-0.2	-1	-0.25	3.8	6	2	1.25
2G_4099	27	0.538462	0.6	0.5	0.5	3.6	5	1.5	1.75
2D_4102	NA	-0.153846	-0.8	-1	1.5	3.2	7	3.5	1.25
2K_4103	40	0.769231	0.4	1	1	3	7	2.75	1.25
2G_4104	29	1.07692	0.6	1.25	1.5	6.4	8	4.5	2.25
2G_4105	31	0.615385	0	1	1	4	8	1.75	1
2P_4106	NA	0.384615	-0.2	0.75	0.75	4	6	2.5	1
2K_4108	33	0.153846	0	0.25	0.25	4.6	6	3	3.5
2K_4109	35	0.538462	-0.4	1	1.25	3	7	2.75	1.75
2P_4110	35	0.615385	1	-0.25	1	5.6	6	3.25	2
2G_4111	NA	0.769231	1	1	0.25	5	7	3	2.5
2K_4115	25	0.692308	0.6	0.5	1	2.2	6	1.5	1.25
2G_4117	NA	0.923077	0.8	1	1	5.4	6	1.5	3
2K_4118	NA	1.46154	1.4	1	2	5	7	4.75	1
2P_4119	38	0.846154	0.6	1	1	4.4	6	1	2.5
2D_4120	22	0.0769231	0.4	-0.5	0.25	4.2	8	2.25	2.5
2P_4122	38	0.923077	0.8	0.5	1.5	5.2	8	2.75	2

## Sheet: t_test
ID_D	ID_E	age_D	age_E	scene_realism_D	scene_realism_E	audience_behavior_D	audience_behavior_E	audience_appearance_D	audience_appearance_E	sound_realism_D	sound_realism_E	combined_scale_D	combined_scale_E
1P_4001	2P_4001	22	23	0	0	-1	0	1	0.75	-1	1	-0.0714286	0.285714
1K_4002	2K_4002	20	20	0.6	0	0	-0.25	1.25	0	2	0	0.714286	-0.0714286
1G_4003	2G_4003	22	NA	-0.2	0	-1.5	-0.75	-2	0.5	0	0	-1.07143	-0.0714286
1D_4004	2D_4004	21	NA	0	0	0.25	0.5	0	0.25	-1	1	0	0.285714
1P_4005	2P_4005	22	NA	1.4	2	0.5	2	0.75	2	0	0	0.857143	1.85714
1D_4006	2D_4006	20	NA	0.2	-0.2	-0.5	-0.75	0.75	0	0	0	0.142857	-0.285714
1K_4007	2K_4007	23	23	0.8	1	0.25	0.25	1.75	1	-1	0	0.785714	0.714286
1G_4008	2G_4008	20	21	-0.4	0.6	-1.5	0.75	0.5	1.25	0	0	-0.428571	0.785714
1K_4009	2K_4009	20	NA	-1	-0.6	0.25	-0.25	0.5	1	-2	0	-0.285714	0
1P_4011	2P_4011	20	NA	0.2	0.2	-0.5	-0.25	1.5	0.25	-1	1	0.285714	0.142857
1D_4012	2D_4012	21	21	0.4	-0.6	0.5	1	0.75	-0.75	-1	0	0.428571	-0.142857
1D_4013	2D_4013	22	43	0.8	0.6	0	1	1	0.25	0	0	0.571429	0.571429
1K_4014	2K_4014	20	19	-0.6	-0.4	0.25	-0.25	-0.25	0.25	-1	0	-0.285714	-0.142857
1P_4015	2P_4015	21	NA	-0.2	0	0.25	0	1.25	1.5	0	0	0.357143	0.428571
1G_4016	2G_4016	21	21	0.6	0.2	-0.75	0	0.75	1.5	0	-1	0.214286	0.428571
1D_4017	2D_4017	21	21	0.2	-0.8	-0.25	-1.25	0	0.25	-1	0	-0.0714286	-0.571429
1K_4018	2K_4018	19	NA	0.6	0.6	0.25	1.75	0.75	1	1	0	0.571429	1
1G_4019	2G_4019	24	24	-1.2	1.2	-1.25	1.75	-1.25	0.75	0	0	-1.14286	1.14286
1P_4020	2P_4020	21	22	0.6	0	0	-0.75	1.5	1.25	-1	-1	0.571429	0.0714286
1D_4021	2D_4021	24	NA	0.6	-1	0.25	-0.5	1	0	0	-1	0.571429	-0.571429
1G_4022	2G_4022	23	20	-0.6	-0.8	-1	-0.75	-0.25	-0.75	-2	-1	-0.714286	-0.785714
1K_4023	2K_4023	22	23	-0.2	-0.6	-0.25	-0.5	0	0.25	-2	-1	-0.285714	-0.357143
1P_4024	2P_4024	22	22	0	0.6	0.75	1	1	1.25	-1	0	0.428571	0.857143
1K_4025	2K_4025	19	20	0.4	1	0.25	1	0.75	1.75	0	2	0.428571	1.28571
1G_4026	2G_4026	24	24	-0.2	0	-0.25	1	1	1	0	0	0.142857	0.571429
1P_4027	2P_4027	21	NA	0	1	0.75	1	1.25	1.75	-1	0	0.5	1.14286
1D_4028	2D_4028	23	NA	2	2	2	2	2	2	0	2	1.85714	2
1K_4029	2K_4029	21	22	0.6	-0.2	0.75	0.25	1.25	1.25	1	-1	0.857143	0.285714
1P_4030	2P_4030	24	NA	-0.8	1	-0.5	-0.5	2	1.25	-1	-2	0.0714286	0.428571
1D_4031	2D_4031	19	NA	0.8	0.6	0.75	-0.25	1.25	1.5	0	0	0.857143	0.571429
1G_4032	2G_4032	20	NA	0.2	0.4	-0.5	-1	0.25	0.25	-1	-1	-0.0714286	-0.142857
1K_4033	2K_4033	21	NA	-0.2	1	-0.5	1.75	-0.75	1.75	0	-1	-0.428571	1.28571
1P_4034	2P_4034	21	21	1	0.6	0.75	1	-0.25	1	2	2	0.642857	0.928571
1G_4035	2G_4035	19	NA	0.4	1	-1.5	-0.5	-1	0.5	-1	0	-0.642857	0.357143
1D_4036	2D_4036	22	22	0.8	0.8	0.5	0	0.25	0.75	-1	0	0.428571	0.5
1P_4037	2P_4037	23	NA	1.2	0.6	1.25	0.75	1.5	1	0	0	1.21429	0.714286
1G_4038	2G_4038	19	20	1.2	0.4	0.5	0.25	0.75	-1.5	-2	-2	0.642857	-0.357143
1D_4039	2D_4039	19	NA	0	0.2	0	0.75	0.5	0.5	0	0	0.142857	0.428571
1K_4040	2K_4040	22	NA	1	1.2	1.25	2	1.5	1.75	-1	0	1.07143	1.5
1G_4041	2G_4041	20	NA	-0.2	0.8	0	-1.5	0.75	-1.25	-1	0	0.0714286	-0.5
1D_4042	2D_4042	20	20	0.2	0	-1.25	0.5	-0.75	1.25	-1	0	-0.571429	0.5
1K_4043	2K_4043	23	24	0.8	0.6	0.5	0.75	1	1	-1	0	0.642857	0.714286
1P_4044	2P_4044	21	NA	0.6	-0.8	0.5	-0.5	1	0.25	1	0	0.714286	-0.357143
1K_4045	2K_4045	22	23	-0.2	-0.2	0.25	0.5	0.25	1	0	0	0.0714286	0.357143
1G_4046	2G_4046	24	NA	0.4	-0.2	-0.5	-0.5	1.25	1	0	-2	0.357143	-0.0714286
1D_4047	2D_4047	21	21	0.4	1	0.25	0.5	0	0.5	-1	0	0.142857	0.642857
1P_4048	2P_4048	19	NA	-0.4	-0.2	-1	-1	-0.5	-0.25	-1	0	-0.642857	-0.428571
1D_4049	2D_4049	20	20	0.6	0.8	1	1	1	1.25	-1	0	0.714286	0.928571
1K_4050	2K_4050	19	NA	0.2	0.2	-0.75	-0.5	0.75	0.5	-1	-1	0	0
1P_4051	2P_4051	21	NA	-0.2	0.6	0.5	0.5	0.25	0.5	-1	-1	0.0714286	0.428571
1G_4052	2G_4052	20	25	-0.2	0.6	-0.25	0.5	0.5	1	-1	-1	-0.0714286	0.571429
1K_4053	2K_4053	23	NA	0.6	1.2	-0.25	-0.25	-0.25	1.25	-1	-1	0	0.642857
1D_4054	2D_4054	23	NA	0.6	1	-0.75	-1.75	0.75	-0.25	-2	0	0.0714286	-0.214286
1P_4055	2P_4055	22	NA	-1	-0.8	-1.75	-1	1.5	1.5	0	0	-0.428571	-0.142857
1G_4056	2G_4056	22	23	0.8	0.4	0	-0.25	0.5	0.75	-2	-2	0.285714	0.142857
1K_4057	2K_4057	20	NA	-0.6	0	-1	-0.75	0.25	0.5	0	0	-0.428571	-0.0714286
1D_4058	2D_4058	22	22	0.6	0	-1.75	-1.75	1.75	1	-1	0	0.142857	-0.214286
1G_4059	2G_4059	22	NA	0.2	0.6	0.5	1.25	1.75	2	0	0	0.714286	1.14286
1P_4060	2P_4060	21	NA	0.2	0.4	-0.5	1	0.75	1	0	1	0.142857	0.785714
1D_4061	2D_4061	20	NA	1	1.4	0.75	0	0.5	1	0	0	0.714286	0.785714
1G_4062	2G_4062	21	NA	-0.8	0.4	0	-0.5	0	0	0	0	-0.285714	0
1P_4063	2P_4063	22	NA	0.6	0.6	0.5	1.25	1	1.5	-2	0	0.5	1
1K_4064	2K_4064	20	NA	0.2	0.2	-0.25	-0.75	1	0	-1	-2	0.214286	-0.285714
1G_4065	2G_4065	23	NA	-0.2	-0.2	-0.75	-0.5	-0.25	0.5	0	-1	-0.357143	-0.142857
1K_4066	2K_4066	20	NA	0.8	0.4	-1	1	0.75	2	0	2	0.214286	1.14286
1P_4067	2P_4067	19	20	0.2	0	1	1	1.5	1	0	0	0.785714	0.571429
1D_4068	2D_4068	23	24	0.8	0.2	0.75	1	1.75	1	0	0	1	0.642857
1P_4069	2P_4069	21	NA	0.2	-0.2	1	0.75	0.75	0.75	-1	1	0.5	0.428571
1D_4070	2D_4070	21	NA	-1.4	1.8	-1.25	0.75	-2	2	0	0	-1.42857	1.42857
1K_4071	2K_4071	20	NA	1.6	0.6	2	0.25	2	0.75	0	0	1.71429	0.5
1G_4072	2G_4072	20	NA	-0.4	-1	-1.5	-1.5	-0.75	0.25	1	0	-0.714286	-0.714286
1G_4073	2G_4073	24	NA	0.6	0.4	0.5	1	0.5	1.25	-1	0	0.428571	0.785714
1D_4074	2D_4074	22	NA	1.6	1	2	1	2	1	-2	-1	1.57143	0.857143
1K_4075	2K_4075	22	21	-0.4	0.6	0	-0.5	-1	1	0	1	-0.428571	0.428571
1P_4076	2P_4076	23	23	-0.4	0	0	0.25	0.5	0.25	-2	0	-0.142857	0.142857
1P_4077	2P_4077	21	21	-0.6	-0.4	-0.75	1	1	1.25	-1	0	-0.214286	0.5
1G_4078	2G_4078	23	23	1.2	0.8	1	1	2	1	0	1	1.28571	0.928571
1K_4079	2K_4079	20	20	-0.2	-1	-0.25	-0.5	0.5	0.75	0	0	0	-0.285714
1D_4080	2D_4080	21	20	1.8	1.2	1.25	1	2	2	-1	1	1.5	1.35714
1P_4081	2P_4081	22	21	1	1	0.25	-0.25	1	1	0	1	0.714286	0.642857
1K_4082	2K_4082	22	NA	-0.2	-0.6	-0.75	-0.25	0.75	0.75	2	0	0.0714286	-0.0714286
1D_4083	2D_4083	22	NA	0.8	0.8	0	0.25	1	1.25	0	1	0.571429	0.785714
1G_4084	2G_4084	19	NA	-1	0.2	-0.75	-1	-0.5	0	-2	-2	-0.857143	-0.357143
1P_4085	2P_4085	21	21	0.6	1	0.25	1	1	0.25	0	-1	0.571429	0.642857
1G_4086	2G_4086	23	23	0.8	0	1.5	0	1	0	0	0	1	0
1K_4087	2K_4087	22	23	0.6	0.2	0.25	-0.25	1.25	1	-1	-1	0.571429	0.214286
1D_4088	2D_4088	23	23	-0.8	-0.2	-0.25	0.25	-1	0	-2	-2	-0.785714	-0.142857
1K_4089	2K_4089	20	NA	0.2	0.2	-0.5	-0.75	0.5	1.25	-2	0	-0.0714286	0.214286
1D_4090	2D_4090	23	NA	-1.2	-0.6	-2	-1.75	1	0.5	-2	-1	-0.857143	-0.642857
1P_4092	2P_4092	23	23	1	0.6	1.25	0.5	1	1	-1	0	0.928571	0.642857
1D_4093	2D_4093	36	NA	0.8	1	0	1	1.25	1	0	1	0.642857	1
1K_4094	2K_4094	35	36	-0.2	0.6	-0.75	0.5	-0.5	0.5	1	1	-0.357143	0.571429
1P_4095	2P_4095	39	NA	0.8	0.8	0.25	1	1	1	-1	2	0.571429	1
1G_4096	2G_4096	42	42	-1	-0.2	-1	0	0.25	0.5	0	0	-0.571429	0.0714286
1G_4099	2G_4099	27	27	-0.4	-1.4	-1.5	-0.75	0.5	-1.25	-2	0	-0.571429	-1.07143
1D_4102	2D_4102	30	NA	0	0	-0.25	-0.75	1	1.25	-1	-1	0.142857	0.0714286
1K_4103	2K_4103	40	40	-2	-1.4	-2	-1.5	-0.25	-0.25	-2	-1	-1.5	-1.07143
1G_4104	2G_4104	28	29	-0.4	0.2	-1.25	1	-0.5	0.5	-1	1	-0.714286	0.571429
1G_4105	2G_4105	31	31	-0.4	0.8	-1.25	-1	1	0.75	-1	-1	-0.285714	0.142857
1P_4106	2P_4106	33	NA	1	1.4	-0.25	1	0.75	2	-1	0	0.428571	1.35714
1K_4108	2K_4108	33	33	0.8	0.6	0	-0.75	-0.25	0.75	-2	-1	0.0714286	0.142857
1K_4109	2K_4109	35	35	1.6	1.4	1.5	2	1.5	0.75	0	1	1.42857	1.35714
1P_4110	2P_4110	35	35	0.8	0.6	0.25	1	0.5	1	-1	-1	0.428571	0.714286
1G_4111	2G_4111	35	NA	0	1	-0.5	1	0.25	1.75	1	-1	0	1.07143
1K_4115	2K_4115	25	25	0.6	1.4	0.75	1.5	1.75	2	0	-1	0.928571	1.42857
1G_4117	2G_4117	25	NA	0	1	-0.25	1	0	0.5	-2	0	-0.214286	0.785714
1K_4118	2K_4118	26	NA	-0.6	0.6	-0.75	-2	0.25	0	-1	0	-0.428571	-0.357143
1P_4119	2P_4119	37	38	-0.2	0.4	-1	-0.5	-1.5	0.25	0	0	-0.785714	0.0714286
1D_4120	2D_4120	22	22	-1.4	1	-1.25	1	-1.5	1	0	0	-1.28571	0.928571

## Sheet: Codebook_1
This document contains dataset for the article 'VR Realism Scale - revalidation of contemporary VR headsets on a Polish sample.
Natalia Lipp, Radosław Sterna, Natalia Dużmańska-Misiarczyk, Agnieszka Strojny, Sandra Poeschl-Guenther, Paweł Strojny
Spreadsheet	Explanation	Column	Column_legend
CFA+item_analysis_invariance	Data from VR experiments (B, C, D, E), see 'Procedures' in Supporting Information; + data provided by Sandra Poeschl (german)	study	from which study data comes; B, C, D, E (see Supporting Information), german - data from Poeschl, S., & Doering, N. (2013). The German VR Simulation Realism Scale-Psychometric Construction for Virtual Reality Applications with Virtual Humans. Annual Review of Cybertherapy and Telemedicine, 11, 33-37.
		age	participants' age
		Real1	Reflection in virtual space seemed to be natural.
		Real2	Light and shades in virtual space were realistic.
		Real3	The virtual space seemed to be three-dimensional.
		Real4	Coloring in virtual space appeared to be natural.
		Real5	Proportions of the virtual space were realistic.
		Real6	Posture of virtual humans was natural.
		Real7	Gestures of virtual humans was natural.
		Real8	Behavior of virtual humans in virtual space was authentic.
		Real9	Facial expressions of virtual humans were realistic.
		Real10	Outfit of virtual humans was adequate.
		Real11	Virtual humans differed concerning their appearance.
		Real12	Virtual humans in their entirety seemed to be authentic for this occasion.
		Real13	Outfit of virtual humans was natural.
		Real14	Ambience sound intensity in the virtual room was …
		scene_realism	average score of items Real1:Real5
		audience_behavior	average score of items Real6:Real9
		audience_appearance	average score of items Real10:Real13
		sound_realism	Real14
		combined_scale	average score of all items
		dataset	grouping variable for measurement invariance; 1 - Polish data, 2 - original German data (Poeschl, S., & Doering, N. (2013). The German VR Simulation Realism Scale-Psychometric Construction for Virtual Reality Applications with Virtual Humans. Annual Review of Cybertherapy and Telemedicine, 11, 33-37.)
Correlations	Data used for correlation analysis, it contains data from two different study - A and D.	ID	Participant's ID
		Study	A- online survey, D - VR experiment (see procedures in supporting information)
		game_title	title of the game participant played
		Gender	1 - man, 2 - woman
		Age	participants' age
		platform used	what platform did they use (2 - computer, 3 - console, 1 - phone [filtred]
		display	what display did they use (1 - screen display, 2 - HMD display)
		sound	what type of sound was used (4 - mono/1 - stereo/ 2- surround/3 - no sound)
		perspective	what perspective was used in the game (1 - first person/3 - third person from above/2 - third person from behind)
		multiplayer	were there any other real people in the virtual environment (and did the player interact with them). 1 - single player game, 2 - multiplayer with many opportunities for interaction, 3 - multiplayer but without interactions
		virtual_agents	were there any virtual, non-player characters in the virtual environment (and did the player interact with them). 1 - without virtual agents, 2 - interactive virtual agents, 3 - virtual agents without interactions
		software	what type of software did they use (1 - video game, 2 - other application e.g. modeling, visualization, virtual walk [filtered])
		Competence_need	questionnaire score in The Player Need Satisfaction Questionnaire (Ryan, Rigby & Przybylski, 2006)
		Autonomy_need	questionnaire score in The Player Need Satisfaction Questionnaire (Ryan, Rigby & Przybylski, 2006)
		Relatedness_need	questionnaire score in The Player Need Satisfaction Questionnaire (Ryan, Rigby & Przybylski, 2006)
		Immersion	questionnaire score in The Immersion Questionnaire ( Strojny & Strojny, 2014)
		Flow	questionnaire score in The Flow State Scale-2 (Tomczak & Hornowska, 2012)
		combined_scale_realism	questionnaire score in The VR Realism Scale (all items)
		scene_realism	questionnaire score in The VR Realism Scale
		audience_behavior	questionnaire score in The VR Realism Scale
		audience_appearance	questionnaire score in The VR Realism Scale
		sound_realism	questionnaire score in The VR Realism Scale
		IPQ_immersion	questionnaire score in the Igroup Presence Questionnaire (Schubert, Friedmann & Regenbrecht, 2001), subscale immersion
		IPQ_presence	questionnaire score in the Igroup Presence Questionnaire (Schubert, Friedmann & Regenbrecht, 2001), subscale spatial presence
		IPQ_realness	questionnaire score in the Igroup Presence Questionnaire (Schubert, Friedmann & Regenbrecht, 2001), subscale realness
		copr_react_to_ag	questionnaire score in the Co-presence Scale (Poeschl & Doering, 2015), subscale presenter's reaction to virtual agents
		copr_perc_ag_react	questionnaire score in the Co-presence Scale (Poeschl & Doering, 2015), subscale perceived virtual agents' reaction
		copr_impr_inter	questionnaire score in the Co-presence Scale (Poeschl & Doering, 2015), subscale the impression of interaction possibilities
		copr_other_ppl	questionnaire score in the Igroup Presence Questionnaire (), subscale (co-)presence of other people
		aest_class	questionnaire score in The Scale of Aesthetics (Chevalier, Maury & Fouquereau, 2014); subscale classical aesthetics
		aest_expr	questionnaire score in The Scale of Aesthetics (Chevalier, Maury & Fouquereau, 2014); subscale expressive aesthetics
mediation	data used from mediation analysis, it contains factors derived from various scales.	ID	participants' ID
		age	participants' age
		combined_scale	questionnaire score in The VR Realism Scale
		scene_realism	questionnaire score in The VR Realism Scale
		audience_behavior	questionnaire score in The VR Realism Scale
		audience_appearance	questionnaire score in The VR Realism Scale
		aest_class	questionnaire score in The Scale of Aesthetics (Chevalier, Maury & Fouquereau, 2014); subscale classical aesthetics
		manikin_valence	questionnaire score in The Self-Assessment Manikin (SAM; Bradley and Lang 1994), subscale valence
		emo_joy	questionnaire score in The Scale of Emotions (Wojciszke and Baryła 2005); subscale joy
		emo_love	questionnaire score in The Scale of Emotions (Wojciszke and Baryła 2005); subscale love
		scene_realism	questionnaire score in The VR Realism Scale
		audience_behavior	questionnaire score in The VR Realism Scale
		audience_appearance	questionnaire score in The VR Realism Scale
		sound_realism	questionnaire score in The VR Realism Scale
		combined_scale	questionnaire score in The VR Realism Scale
t_test	data come from studies D and E; used for dependent t test; variable names end with a letter indicating the study (D or E)	ID	participants' ID
		age	participants' age
		scene_realism	questionnaire score in The VR Realism Scale
		audience_behavior	questionnaire score in The VR Realism Scale
		audience_appearance	questionnaire score in The VR Realism Scale
		sound_realism	questionnaire score in The VR Realism Scale
		combined_scale	questionnaire score in The VR Realism Scale
